# Supplementary material for: Infection phenotypes of a coevolving parasite are highly diverse, structured, and specific
Source: Evolution. 2021 Aug 30;75(10):2540–54. doi: 10.1111/evo.14323 (PMC9290032; doi:10.1111/evo.14323)
Supplement: Supplementary file 13 — Supplemental table 1: Metadata for P. ramosa isolates and D. magna clones [file EVO-75-2540-s003.xlsx]

## Sheet: ReadMe
Sheet name	Description
P.ramosa isolates	Complete list of 61 Pasteuria ramosa isolates used in this study, including sampling locality (population code), country of origin, population latitude and longitude, passage host (Daphnia magna genotype (clone) used for passaging the isolate), whether the isolate was included in the final dataset (see figure 3), whether the genome has been sequence for that isolate, and whether the collagen-like…
D.magna_passage_hosts	Daphnia magna clones used to paggage the Pasteuria ramosa isolates used in this study. Locality data for the population of origin are included.
D.magna_infection_test	Locality data for additional Daphnia magna clones that were used in the infection test of new attachment sites and not listed in other sheets
D.magna_attachment_panel	Locality data and resistotypes for the 12 Daphnia magna clones used to characterize the attachment phenotypes of the 61 Pasteuria ramosa isolates.

## Sheet: P.ramosa_isolates
Isolate	Locality	Country of origin	Latitude	Longitude	Passage host	In final (deduplicated) dataset?	Have genome? (used in distance matrix)	PCL7 allele
C1	RU-RM1	Russia	55.763	37.582	HU-HO-2	YES	YES	1
C19	DE-G1	Germany	54.282	10.966	HU-HO-2	YES	YES	1
P2	GB-K1	Great Britain	55.703	-2.341	HU-HO-2	YES	NO	0
P3	FI-VIW2	Finland	59.83	23.201	HU-HO-2	YES	NO	1
P4	BE-OM2	Belgium	50.863	4.721	FI-XINB3	YES	NO	NA
P15	BE-OM2	Belgium	50.863	4.721	HU-HO-2	YES	YES	0
P20	CH-H	Switzerland	47.558	8.863	HU-HO-2	YES	YES	1
P21	CH-H	Switzerland	47.558	8.863	HU-HO-2	YES	NO	NA
P22	RU-RM1	Russia	55.763	37.582	HU-HO-2	NO	NO	NA
P23	RU-RM1	Russia	55.763	37.582	HU-HO-2	YES	NO	NA
P25	FI-VIW-5	Finland	59.83	23.201	HU-HO-2	NO	NO	NA
P27	US-D	USA	38.5301	-121.611	RU-C20-1	YES	NO	NA
P28	GB-K1	Great Britain	55.703	-2.341	RU-C20-1	YES	NO	NA
P30	DE-G1	Germany	54.282	10.966	HU-HO-2	NO	NO	NA
P31	DE-G1	Germany	54.282	10.966	HU-HO-2	YES	NO	NA
P32	DE-G1	Germany	54.282	10.966	HU-HO-2	NO	NO	NA
P33	DE-G1	Germany	54.282	10.966	HU-HO-2	NO	NO	NA
P34	DE-G1	Germany	54.282	10.966	HU-HO-2	NO	NO	NA
P35	DE-G1	Germany	54.282	10.966	HU-HO-2	NO	NO	NA
P36	DE-G1	Germany	54.282	10.966	HU-HO-2	NO	NO	NA
P37	IL-NS	Israel	31.724	34.626	HU-HO-2	YES	NO	1
P38	CH-H	Switzerland	47.558	8.863	t1_10.3_2i_2	YES	NO	NA
P39	CH-H	Switzerland	47.558	8.863	t1_10.3_2i_3	YES	NO	NA
P40	CH-H	Switzerland	47.558	8.863	t1_10.3_2i_6	YES	NO	NA
P41	CH-H	Switzerland	47.558	8.863	t1_10.3_2i_11	YES	NO	NA
P42	CH-H	Switzerland	47.558	8.863	t1_10.3_2i_15	YES	NO	NA
P43	CH-H	Switzerland	47.558	8.863	t1_10.3_2	YES	NO	NA
P44	CH-H	Switzerland	47.558	8.863	PL-W2-1	YES	NO	NA
P45	CH-H	Switzerland	47.558	8.863	CA-RI-1	YES	NO	NA
P46	CH-H	Switzerland	47.558	8.863	RU-SPB-35	YES	NO	NA
P47	CH-H	Switzerland	47.558	8.863	DE-G1-106-C	YES	NO	NA
P48	CH-H	Switzerland	47.558	8.863	GR-K-1	NO	NO	NA
P49	CH-H	Switzerland	47.558	8.863	US-D-1	YES	NO	NA
P50	CH-H	Switzerland	47.558	8.863	MS_2016_h-3	YES	NO	NA
P51	CH-H	Switzerland	47.558	8.863	IL-PS-2	YES	NO	NA
P52	CH-H	Switzerland	47.558	8.863	RU-YAK1-6	YES	NO	NA
P53	CH-H	Switzerland	47.558	8.863	CH-H-1495	NO	NO	NA
P54	CH-H	Switzerland	47.558	8.863	TN-RA-2	YES	NO	NA
P55	CH-H	Switzerland	47.558	8.863	RU-IRK1-12	YES	NO	NA
P56	CH-H	Switzerland	47.558	8.863	CH-H-1608a	YES	NO	NA
P57	CH-H	Switzerland	47.558	8.863	GB-EP-1-c	YES	NO	NA
P58	CH-H	Switzerland	47.558	8.863	US-SP2-1	YES	NO	NA
P1013	PL-1	Poland	52.212	21.001	FI-KELA-39-9	YES	YES	0
P1029	BE-KN	Belgium	51.357	3.343	HU-HO-2	YES	YES	0
P1036	FI-SEG1	Finland	59.764	23.374	HU-HO-2	YES	YES	0
P1042	DE-L1	Germany	54.222	10.429	FI-KELA-39-9	YES	YES	0
P1044	DE-KN1	Germany	54.169	10.773	HU-HO-2	YES	YES	0
P2009	RU-SYR1	Russia	53.212	48.488	HU-HO-2	YES	YES	0
P2021	BE-KN	Belgium	51.357	3.343	HU-HO-2	YES	NO	NA
P2022	FI-SEG1	Finland	59.764	23.374	FI-Xinb3	YES	YES	0
P2031	DE-KN1	Germany	54.169	10.773	HU-HO-2	YES	YES	0
P2040	GB-S8	Great Britain	51.621	-1.376	HU-HO-2	YES	YES	0
P3005	RU-SYR1	Russia	53.212	48.488	HU-HO-2	YES	YES	0
P3019	DE-KN1	Germany	54.169	10.773	DE-K35-Iinb1	YES	YES	0
P3020	BE-WH2	Belgium	51.335	3.348	DE-K35-Iinb1	YES	YES	0
P4035	DE-R1	Germany	54.207	10.406	HU-HO-2	YES	YES	1
P4048	RU-RM1	Russia	55.763	37.582	HU-HO-2	YES	YES	0
P4054	RU-RT1	Russia	45.222	36.808	HU-HO-2	YES	YES	0
P4057	FI-VIW-5	Finland	59.83	23.201	HU-HO-2	YES	YES	1
P4059	GB-S8	Great Britain	51.621	-1.376	HU-HO-2	YES	YES	0
P4064	CH-H	Switzerland	47.558	8.863	HU-HO-2	YES	YES	1

## Sheet: D.magna_passage_hosts
Clone name	Country of origin	Latitude	Longitude
CA-RI-1	Canada	48.4449	-68.5847
CH-H-1495	Switzerland	47.5578	8.86261
CH-H-1608a	Switzerland	47.5578	8.86261
DE-G1-106-C	Germany	54.282	10.966
DE-K35-Iinb1	Germany	48.2066	11.7097
FI-KELA-39-9	Finland	59.8325	23.2641
FI-XINB3	Finland	59.8332	23.2604
GB-EP-1-c	Great Britain	52.4536	-1.91944
GR-K-1	Greece	40.704	23.1442
HU-HO-2	Hungary	46.8	19.1333
IL-PS-2	Israel	32.2557	34.8533
MS_2016_h-3	Switzerland	47.5578	8.86261
PL-W2-1	Poland	52.2304	21.0284
RU-C20-1	Russia	50.5098	46.519
RU-IRK1-12	Russia	53.0742	106.938
RU-SPB-35	Russia	59.8111	30.1331
RU-YAK1-6	Russia	61.964	129.631
t1_10.3_2	Switzerland	47.5578	8.86261
t1_10.3_2i_11	Switzerland	47.5578	8.86261
t1_10.3_2i_15	Switzerland	47.5578	8.86261
t1_10.3_2i_2	Switzerland	47.5578	8.86261
t1_10.3_2i_3	Switzerland	47.5578	8.86261
t1_10.3_2i_6	Switzerland	47.5578	8.86261
TN-RA-2	Tunisia	36.96	10.2236
US-D-1	USA	38.5301	-121.611
US-SP2-1	USA	38.1377	-121.908

## Sheet: D.magna_infection_test
Clone name	Country of origin	Latitude	Longitude
DE-G1-106-C	Germany	54.282	10.966
DE-K35-Iinb1	Germany	48.2066	11.7097
GB-EP-1-c	Great Britain	52.4536	-1.91944
PL-W2-1	Poland	52.2304	21.0284
t1_10.3_2	Switzerland	47.5578	8.86261
t1_10.3_2i_11	Switzerland	47.5578	8.86261
t1_10.3_2i_2	Switzerland	47.5578	8.86261
t1_10.3_2i_6	Switzerland	47.5578	8.86261

## Sheet: D.magna_attachment_panel
Clone name: Infectivity panel	Clone name: official	Resistotype (C1, C19, P15-hindgut, P20, P21-hindgut, (P15-foregut, P21-foregut))	Country of origin	Latitude	Longitude
H1	RU-C20-1	RRSRS(SS)	Russia	50.5098	46.519
H2	US-SP131-1	RRRRS(SR)	USA	44.3332	-68.0632
H3	RU-HA1-1	SSRSR(RR)	Russia	54.4858	90.1565
H4	FI-SKW-2-1	SRSRR(RR)	Finland	59.833	23.2563
H5	RU-BOL1-1	SRRSS(RR)	Russia	66.4497	33.8567
H6	RU-RT21-1-9	RSSRS(RR)	Russia	45.2221	36.6848
H7	BE-WH1-2	RRSSS(RR)	Belgium	51.3363	3.34873
H8	US-D-1	RSRRR(RR)	USA	38.5301	-121.611
H9	HU-HO-2	SSSSS(RR)	Hungary	46.8	19.1333
H10	CH-H-2015-6	RRSRS(RR)	Switzerland	47.5578	8.86261
H11	CH-H-2015-42	RRSSS(RR)	Switzerland	47.5578	8.86261
H12	CH-H-2015-29	SSSSS(RR)	Switzerland	47.5578	8.86261
