# Supplementary material for: Infection phenotypes of a coevolving parasite are highly diverse, structured, and specific
Source: Evolution. 2021 Aug 30;75(10):2540–54. doi: 10.1111/evo.14323 (PMC9290032; doi:10.1111/evo.14323)
Supplement: Supplementary file 14 — Supplemental table 2: Attachment test raw data for full matrix (from figure S1) [file EVO-75-2540-s012.xlsx]

## Sheet: README
Sheet "long":
sticks	animals observed with positive attachment
totals	total animals sampled
prop	proportion positive attachment (sticks/totals)
Sheet "quantitative": proportion data in wide format

## Sheet: long
	parasite	host	site	sticks	totals	prop
1	C1	H1	A	0	3	0
2	C19	H1	A	0	3	0
3	P2	H1	A	0	9	0
4	P3	H1	A	0	15	0
5	P4	H1	A	0	8	0
6	P15	H1	A	0	9	0
7	P20	H1	A	0	3	0
8	P21	H1	A	1	3	0.333333
9	P22	H1	A	0	9	0
10	P23	H1	A	0	15	0
11	P25	H1	A	0	14	0
12	P27	H1	A	0	9	0
13	P28	H1	A	0	18	0
14	P30	H1	A	0	19	0
15	P31	H1	A	0	9	0
16	P32	H1	A	0	8	0
17	P33	H1	A	0	9	0
18	P34	H1	A	0	15	0
19	P35	H1	A	0	9	0
20	P36	H1	A	0	9	0
21	P37	H1	A	0	14	0
22	P38	H1	A	0	41	0
23	P39	H1	A	0	19	0
24	P40	H1	A	0	15	0
25	P41	H1	A	0	14	0
26	P42	H1	A	0	3	0
27	P43	H1	A	0	9	0
28	P44	H1	A	7	9	0.777778
29	P45	H1	A	0	20	0
30	P46	H1	A	0	21	0
31	P47	H1	A	0	21	0
32	P48	H1	A	0	11	0
33	P49	H1	A	0	20	0
34	P50	H1	A	0	24	0
35	P51	H1	A	0	15	0
36	P52	H1	A	0	9	0
37	P53	H1	A	0	3	0
38	P54	H1	A	0	9	0
39	P55	H1	A	0	9	0
40	P56	H1	A	0	3	0
41	P57	H1	A	0	9	0
42	P58	H1	A	0	20	0
43	P1013	H1	A	0	3	0
44	P1029	H1	A	3	5	0.6
45	P1036	H1	A	1	9	0.111111
46	P1042	H1	A	0	3	0
47	P1044	H1	A	0	9	0
48	P2009	H1	A	0	32	0
49	P2021	H1	A	0	9	0
50	P2022	H1	A	0	3	0
51	P2031	H1	A	0	5	0
52	P2040	H1	A	0	11	0
53	P3005	H1	A	0	12	0
54	P3019	H1	A	0	10	0
55	P3020	H1	A	0	18	0
56	P4035	H1	A	0	20	0
57	P4048	H1	A	0	9	0
58	P4054	H1	A	0	15	0
59	P4057	H1	A	0	3	0
60	P4059	H1	A	0	9	0
61	P4064	H1	A	0	3	0
62	C1	H1	D	0	3	0
63	C19	H1	D	0	3	0
64	P2	H1	D	9	9	1
65	P3	H1	D	0	15	0
66	P4	H1	D	6	8	0.75
67	P15	H1	D	8	9	0.888889
68	P20	H1	D	0	3	0
69	P21	H1	D	1	3	0.333333
70	P22	H1	D	0	9	0
71	P23	H1	D	1	15	0.0666667
72	P25	H1	D	0	14	0
73	P27	H1	D	0	9	0
74	P28	H1	D	16	18	0.888889
75	P30	H1	D	0	19	0
76	P31	H1	D	0	9	0
77	P32	H1	D	0	8	0
78	P33	H1	D	0	9	0
79	P34	H1	D	0	15	0
80	P35	H1	D	0	9	0
81	P36	H1	D	0	9	0
82	P37	H1	D	0	14	0
83	P38	H1	D	16	41	0.390244
84	P39	H1	D	3	19	0.157895
85	P40	H1	D	5	15	0.333333
86	P41	H1	D	1	14	0.0714286
87	P42	H1	D	0	3	0
88	P43	H1	D	2	9	0.222222
89	P44	H1	D	2	9	0.222222
90	P45	H1	D	13	20	0.65
91	P46	H1	D	20	21	0.952381
92	P47	H1	D	21	21	1
93	P48	H1	D	2	11	0.181818
94	P49	H1	D	8	20	0.4
95	P50	H1	D	0	24	0
96	P51	H1	D	13	15	0.866667
97	P52	H1	D	9	9	1
98	P53	H1	D	0	3	0
99	P54	H1	D	9	9	1
100	P55	H1	D	9	9	1
101	P56	H1	D	3	3	1
102	P57	H1	D	9	9	1
103	P58	H1	D	13	20	0.65
104	P1013	H1	D	0	3	0
105	P1029	H1	D	2	5	0.4
106	P1036	H1	D	8	9	0.888889
107	P1042	H1	D	0	3	0
108	P1044	H1	D	9	9	1
109	P2009	H1	D	9	32	0.28125
110	P2021	H1	D	8	9	0.888889
111	P2022	H1	D	0	3	0
112	P2031	H1	D	5	5	1
113	P2040	H1	D	7	11	0.636364
114	P3005	H1	D	3	12	0.25
115	P3019	H1	D	0	10	0
116	P3020	H1	D	0	18	0
117	P4035	H1	D	0	20	0
118	P4048	H1	D	0	9	0
119	P4054	H1	D	0	15	0
120	P4057	H1	D	0	3	0
121	P4059	H1	D	5	9	0.555556
122	P4064	H1	D	0	3	0
123	C1	H1	E	0	3	0
124	C19	H1	E	0	3	0
125	P2	H1	E	0	9	0
126	P3	H1	E	0	15	0
127	P4	H1	E	0	8	0
128	P15	H1	E	0	9	0
129	P20	H1	E	0	3	0
130	P21	H1	E	0	3	0
131	P22	H1	E	0	9	0
132	P23	H1	E	0	15	0
133	P25	H1	E	0	14	0
134	P27	H1	E	0	9	0
135	P28	H1	E	0	18	0
136	P30	H1	E	0	19	0
137	P31	H1	E	0	9	0
138	P32	H1	E	0	8	0
139	P33	H1	E	0	9	0
140	P34	H1	E	0	15	0
141	P35	H1	E	0	9	0
142	P36	H1	E	0	9	0
143	P37	H1	E	0	14	0
144	P38	H1	E	30	41	0.731707
145	P39	H1	E	11	19	0.578947
146	P40	H1	E	5	15	0.333333
147	P41	H1	E	1	14	0.0714286
148	P42	H1	E	3	3	1
149	P43	H1	E	3	9	0.333333
150	P44	H1	E	1	9	0.111111
151	P45	H1	E	7	20	0.35
152	P46	H1	E	15	21	0.714286
153	P47	H1	E	14	21	0.666667
154	P48	H1	E	2	11	0.181818
155	P49	H1	E	8	20	0.4
156	P50	H1	E	0	24	0
157	P51	H1	E	6	15	0.4
158	P52	H1	E	9	9	1
159	P53	H1	E	0	3	0
160	P54	H1	E	9	9	1
161	P55	H1	E	7	9	0.777778
162	P56	H1	E	0	3	0
163	P57	H1	E	8	9	0.888889
164	P58	H1	E	0	20	0
165	P1013	H1	E	0	3	0
166	P1029	H1	E	0	5	0
167	P1036	H1	E	0	9	0
168	P1042	H1	E	0	3	0
169	P1044	H1	E	0	9	0
170	P2009	H1	E	15	32	0.46875
171	P2021	H1	E	0	9	0
172	P2022	H1	E	0	3	0
173	P2031	H1	E	0	5	0
174	P2040	H1	E	0	11	0
175	P3005	H1	E	8	12	0.666667
176	P3019	H1	E	0	10	0
177	P3020	H1	E	0	18	0
178	P4035	H1	E	0	20	0
179	P4048	H1	E	0	9	0
180	P4054	H1	E	7	15	0.466667
181	P4057	H1	E	0	3	0
182	P4059	H1	E	0	9	0
183	P4064	H1	E	0	3	0
184	C1	H1	F	0	3	0
185	C19	H1	F	0	3	0
186	P2	H1	F	9	9	1
187	P3	H1	F	2	15	0.133333
188	P4	H1	F	8	8	1
189	P15	H1	F	9	9	1
190	P20	H1	F	0	3	0
191	P21	H1	F	3	3	1
192	P22	H1	F	0	9	0
193	P23	H1	F	4	15	0.266667
194	P25	H1	F	4	14	0.285714
195	P27	H1	F	1	9	0.111111
196	P28	H1	F	12	18	0.666667
197	P30	H1	F	5	19	0.263158
198	P31	H1	F	0	9	0
199	P32	H1	F	0	8	0
200	P33	H1	F	0	9	0
201	P34	H1	F	3	15	0.2
202	P35	H1	F	0	9	0
203	P36	H1	F	0	9	0
204	P37	H1	F	12	14	0.857143
205	P38	H1	F	16	41	0.390244
206	P39	H1	F	2	19	0.105263
207	P40	H1	F	5	15	0.333333
208	P41	H1	F	2	14	0.142857
209	P42	H1	F	0	3	0
210	P43	H1	F	0	9	0
211	P44	H1	F	8	9	0.888889
212	P45	H1	F	1	20	0.05
213	P46	H1	F	0	21	0
214	P47	H1	F	2	21	0.0952381
215	P48	H1	F	1	11	0.0909091
216	P49	H1	F	0	20	0
217	P50	H1	F	2	24	0.0833333
218	P51	H1	F	0	15	0
219	P52	H1	F	0	9	0
220	P53	H1	F	0	3	0
221	P54	H1	F	0	9	0
222	P55	H1	F	0	9	0
223	P56	H1	F	2	3	0.666667
224	P57	H1	F	0	9	0
225	P58	H1	F	16	20	0.8
226	P1013	H1	F	3	3	1
227	P1029	H1	F	5	5	1
228	P1036	H1	F	9	9	1
229	P1042	H1	F	0	3	0
230	P1044	H1	F	9	9	1
231	P2009	H1	F	8	32	0.25
232	P2021	H1	F	9	9	1
233	P2022	H1	F	3	3	1
234	P2031	H1	F	5	5	1
235	P2040	H1	F	10	11	0.909091
236	P3005	H1	F	1	12	0.0833333
237	P3019	H1	F	1	10	0.1
238	P3020	H1	F	1	18	0.0555556
239	P4035	H1	F	2	20	0.1
240	P4048	H1	F	0	9	0
241	P4054	H1	F	0	15	0
242	P4057	H1	F	0	3	0
243	P4059	H1	F	9	9	1
244	P4064	H1	F	0	3	0
245	C1	H1	L4	0	3	0
246	C19	H1	L4	0	3	0
247	P2	H1	L4	0	3	0
248	P3	H1	L4	0	3	0
249	P4	H1	L4	0	3	0
250	P15	H1	L4	0	9	0
251	P20	H1	L4	0	3	0
252	P21	H1	L4	0	3	0
253	P22	H1	L4	0	3	0
254	P23	H1	L4	0	3	0
255	P25	H1	L4	0	3	0
256	P27	H1	L4	0	9	0
257	P28	H1	L4	2	6	0.333333
258	P30	H1	L4	0	3	0
259	P31	H1	L4	0	3	0
260	P32	H1	L4	0	3	0
261	P33	H1	L4	0	3	0
262	P34	H1	L4	0	3	0
263	P35	H1	L4	0	3	0
264	P36	H1	L4	0	3	0
265	P37	H1	L4	0	3	0
266	P38	H1	L4	0	12	0
267	P39	H1	L4	0	8	0
268	P40	H1	L4	0	3	0
269	P41	H1	L4	0	3	0
270	P42	H1	L4	0	3	0
271	P43	H1	L4	0	3	0
272	P44	H1	L4	0	9	0
273	P45	H1	L4	0	3	0
274	P46	H1	L4	0	21	0
275	P47	H1	L4	0	21	0
276	P48	H1	L4	0	5	0
277	P49	H1	L4	0	8	0
278	P50	H1	L4	0	12	0
279	P51	H1	L4	0	3	0
280	P52	H1	L4	0	3	0
281	P53	H1	L4	0	3	0
282	P54	H1	L4	0	3	0
283	P55	H1	L4	0	3	0
284	P56	H1	L4	0	3	0
285	P57	H1	L4	0	3	0
286	P58	H1	L4	0	3	0
287	P1013	H1	L4	0	3	0
288	P1029	H1	L4	5	5	1
289	P1036	H1	L4	0	9	0
290	P1042	H1	L4	0	3	0
291	P1044	H1	L4	0	9	0
292	P2009	H1	L4	0	21	0
293	P2021	H1	L4	0	3	0
294	P2022	H1	L4	0	3	0
295	P2031	H1	L4	0	5	0
296	P2040	H1	L4	0	11	0
297	P3005	H1	L4	0	3	0
298	P3019	H1	L4	0	4	0
299	P3020	H1	L4	0	12	0
300	P4035	H1	L4	0	20	0
301	P4048	H1	L4	0	3	0
302	P4054	H1	L4	0	3	0
303	P4057	H1	L4	0	3	0
304	P4059	H1	L4	0	9	0
305	P4064	H1	L4	0	3	0
306	C1	H1	L5	0	3	0
307	C19	H1	L5	0	3	0
308	P2	H1	L5	0	9	0
309	P3	H1	L5	0	15	0
310	P4	H1	L5	0	8	0
311	P15	H1	L5	0	9	0
312	P20	H1	L5	0	3	0
313	P21	H1	L5	0	3	0
314	P22	H1	L5	9	9	1
315	P23	H1	L5	13	15	0.866667
316	P25	H1	L5	0	14	0
317	P27	H1	L5	0	9	0
318	P28	H1	L5	0	18	0
319	P30	H1	L5	0	19	0
320	P31	H1	L5	0	9	0
321	P32	H1	L5	0	8	0
322	P33	H1	L5	0	9	0
323	P34	H1	L5	0	15	0
324	P35	H1	L5	0	9	0
325	P36	H1	L5	0	9	0
326	P37	H1	L5	0	14	0
327	P38	H1	L5	0	41	0
328	P39	H1	L5	0	19	0
329	P40	H1	L5	0	15	0
330	P41	H1	L5	0	14	0
331	P42	H1	L5	0	3	0
332	P43	H1	L5	0	9	0
333	P44	H1	L5	0	9	0
334	P45	H1	L5	0	20	0
335	P46	H1	L5	0	21	0
336	P47	H1	L5	0	21	0
337	P48	H1	L5	0	11	0
338	P49	H1	L5	0	20	0
339	P50	H1	L5	0	24	0
340	P51	H1	L5	0	15	0
341	P52	H1	L5	0	9	0
342	P53	H1	L5	0	3	0
343	P54	H1	L5	0	9	0
344	P55	H1	L5	0	9	0
345	P56	H1	L5	0	3	0
346	P57	H1	L5	0	9	0
347	P58	H1	L5	0	20	0
348	P1013	H1	L5	0	3	0
349	P1029	H1	L5	0	5	0
350	P1036	H1	L5	0	9	0
351	P1042	H1	L5	0	3	0
352	P1044	H1	L5	0	9	0
353	P2009	H1	L5	23	32	0.71875
354	P2021	H1	L5	0	9	0
355	P2022	H1	L5	0	3	0
356	P2031	H1	L5	0	5	0
357	P2040	H1	L5	0	11	0
358	P3005	H1	L5	7	12	0.583333
359	P3019	H1	L5	0	10	0
360	P3020	H1	L5	6	18	0.333333
361	P4035	H1	L5	0	20	0
362	P4048	H1	L5	9	9	1
363	P4054	H1	L5	0	15	0
364	P4057	H1	L5	0	3	0
365	P4059	H1	L5	0	9	0
366	P4064	H1	L5	0	3	0
367	C1	H1	LA	0	3	0
368	C19	H1	LA	0	3	0
369	P2	H1	LA	0	3	0
370	P3	H1	LA	0	9	0
371	P4	H1	LA	0	3	0
372	P15	H1	LA	0	9	0
373	P20	H1	LA	0	3	0
374	P21	H1	LA	0	3	0
375	P22	H1	LA	0	3	0
376	P23	H1	LA	0	9	0
377	P25	H1	LA	0	3	0
378	P27	H1	LA	0	9	0
379	P28	H1	LA	0	6	0
380	P30	H1	LA	0	9	0
381	P31	H1	LA	0	3	0
382	P32	H1	LA	0	3	0
383	P33	H1	LA	0	3	0
384	P34	H1	LA	0	3	0
385	P35	H1	LA	0	3	0
386	P36	H1	LA	0	3	0
387	P37	H1	LA	0	3	0
388	P38	H1	LA	0	24	0
389	P39	H1	LA	0	8	0
390	P40	H1	LA	0	3	0
391	P41	H1	LA	0	3	0
392	P42	H1	LA	0	3	0
393	P43	H1	LA	0	3	0
394	P44	H1	LA	0	9	0
395	P45	H1	LA	0	9	0
396	P46	H1	LA	0	21	0
397	P47	H1	LA	0	21	0
398	P48	H1	LA	0	5	0
399	P49	H1	LA	0	8	0
400	P50	H1	LA	4	12	0.333333
401	P51	H1	LA	0	9	0
402	P52	H1	LA	0	3	0
403	P53	H1	LA	0	3	0
404	P54	H1	LA	0	3	0
405	P55	H1	LA	0	3	0
406	P56	H1	LA	0	3	0
407	P57	H1	LA	0	3	0
408	P58	H1	LA	0	8	0
409	P1013	H1	LA	0	3	0
410	P1029	H1	LA	0	5	0
411	P1036	H1	LA	0	9	0
412	P1042	H1	LA	0	3	0
413	P1044	H1	LA	0	9	0
414	P2009	H1	LA	0	21	0
415	P2021	H1	LA	0	3	0
416	P2022	H1	LA	0	3	0
417	P2031	H1	LA	0	5	0
418	P2040	H1	LA	0	11	0
419	P3005	H1	LA	0	3	0
420	P3019	H1	LA	1	4	0.25
421	P3020	H1	LA	0	12	0
422	P4035	H1	LA	0	20	0
423	P4048	H1	LA	0	3	0
424	P4054	H1	LA	0	3	0
425	P4057	H1	LA	0	3	0
426	P4059	H1	LA	0	9	0
427	P4064	H1	LA	0	3	0
428	C1	H1	R	0	3	0
429	C19	H1	R	0	3	0
430	P2	H1	R	9	9	1
431	P3	H1	R	0	15	0
432	P4	H1	R	1	8	0.125
433	P15	H1	R	0	9	0
434	P20	H1	R	0	3	0
435	P21	H1	R	0	3	0
436	P22	H1	R	0	9	0
437	P23	H1	R	0	15	0
438	P25	H1	R	0	14	0
439	P27	H1	R	0	9	0
440	P28	H1	R	16	18	0.888889
441	P30	H1	R	0	19	0
442	P31	H1	R	0	9	0
443	P32	H1	R	0	8	0
444	P33	H1	R	0	9	0
445	P34	H1	R	0	15	0
446	P35	H1	R	0	9	0
447	P36	H1	R	0	9	0
448	P37	H1	R	0	14	0
449	P38	H1	R	6	41	0.146341
450	P39	H1	R	4	19	0.210526
451	P40	H1	R	1	15	0.0666667
452	P41	H1	R	2	14	0.142857
453	P42	H1	R	0	3	0
454	P43	H1	R	2	9	0.222222
455	P44	H1	R	1	9	0.111111
456	P45	H1	R	16	20	0.8
457	P46	H1	R	17	21	0.809524
458	P47	H1	R	20	21	0.952381
459	P48	H1	R	2	11	0.181818
460	P49	H1	R	5	20	0.25
461	P50	H1	R	0	24	0
462	P51	H1	R	12	15	0.8
463	P52	H1	R	9	9	1
464	P53	H1	R	0	3	0
465	P54	H1	R	6	9	0.666667
466	P55	H1	R	5	9	0.555556
467	P56	H1	R	0	3	0
468	P57	H1	R	9	9	1
469	P58	H1	R	1	20	0.05
470	P1013	H1	R	0	3	0
471	P1029	H1	R	0	5	0
472	P1036	H1	R	0	9	0
473	P1042	H1	R	0	3	0
474	P1044	H1	R	1	9	0.111111
475	P2009	H1	R	5	32	0.15625
476	P2021	H1	R	8	9	0.888889
477	P2022	H1	R	0	3	0
478	P2031	H1	R	0	5	0
479	P2040	H1	R	0	11	0
480	P3005	H1	R	1	12	0.0833333
481	P3019	H1	R	0	10	0
482	P3020	H1	R	0	18	0
483	P4035	H1	R	0	20	0
484	P4048	H1	R	0	9	0
485	P4054	H1	R	1	15	0.0666667
486	P4057	H1	R	0	3	0
487	P4059	H1	R	0	9	0
488	P4064	H1	R	0	3	0
489	C1	H2	A	0	3	0
490	C19	H2	A	0	3	0
491	P2	H2	A	0	9	0
492	P3	H2	A	0	9	0
493	P4	H2	A	0	9	0
494	P15	H2	A	0	3	0
495	P20	H2	A	0	3	0
496	P21	H2	A	0	3	0
497	P22	H2	A	0	20	0
498	P23	H2	A	0	9	0
499	P25	H2	A	0	14	0
500	P27	H2	A	0	8	0
501	P28	H2	A	0	9	0
502	P30	H2	A	0	20	0
503	P31	H2	A	0	9	0
504	P32	H2	A	0	15	0
505	P33	H2	A	0	9	0
506	P34	H2	A	0	9	0
507	P35	H2	A	0	9	0
508	P36	H2	A	0	14	0
509	P37	H2	A	0	15	0
510	P38	H2	A	5	27	0.185185
511	P39	H2	A	0	15	0
512	P40	H2	A	0	15	0
513	P41	H2	A	0	20	0
514	P42	H2	A	0	3	0
515	P43	H2	A	0	9	0
516	P44	H2	A	0	3	0
517	P45	H2	A	0	8	0
518	P46	H2	A	0	3	0
519	P47	H2	A	0	3	0
520	P48	H2	A	1	11	0.0909091
521	P49	H2	A	0	15	0
522	P50	H2	A	0	12	0
523	P51	H2	A	0	15	0
524	P52	H2	A	2	20	0.1
525	P53	H2	A	0	3	0
526	P54	H2	A	0	14	0
527	P55	H2	A	0	15	0
528	P56	H2	A	0	9	0
529	P57	H2	A	0	9	0
530	P58	H2	A	5	19	0.263158
531	P1013	H2	A	0	3	0
532	P1029	H2	A	0	6	0
533	P1036	H2	A	0	3	0
534	P1042	H2	A	0	3	0
535	P1044	H2	A	0	3	0
536	P2009	H2	A	2	20	0.1
537	P2021	H2	A	0	6	0
538	P2022	H2	A	0	3	0
539	P2031	H2	A	0	20	0
540	P2040	H2	A	0	7	0
541	P3005	H2	A	0	15	0
542	P3019	H2	A	0	23	0
543	P3020	H2	A	0	22	0
544	P4035	H2	A	0	3	0
545	P4048	H2	A	0	13	0
546	P4054	H2	A	2	26	0.0769231
547	P4057	H2	A	0	3	0
548	P4059	H2	A	0	13	0
549	P4064	H2	A	0	8	0
550	C1	H2	D	0	3	0
551	C19	H2	D	0	3	0
552	P2	H2	D	9	9	1
553	P3	H2	D	0	9	0
554	P4	H2	D	0	9	0
555	P15	H2	D	0	3	0
556	P20	H2	D	0	3	0
557	P21	H2	D	3	3	1
558	P22	H2	D	0	20	0
559	P23	H2	D	0	9	0
560	P25	H2	D	0	14	0
561	P27	H2	D	0	8	0
562	P28	H2	D	7	9	0.777778
563	P30	H2	D	0	20	0
564	P31	H2	D	0	9	0
565	P32	H2	D	0	15	0
566	P33	H2	D	0	9	0
567	P34	H2	D	0	9	0
568	P35	H2	D	0	9	0
569	P36	H2	D	0	14	0
570	P37	H2	D	0	15	0
571	P38	H2	D	6	27	0.222222
572	P39	H2	D	1	15	0.0666667
573	P40	H2	D	0	15	0
574	P41	H2	D	0	20	0
575	P42	H2	D	0	3	0
576	P43	H2	D	0	9	0
577	P44	H2	D	0	3	0
578	P45	H2	D	0	8	0
579	P46	H2	D	0	3	0
580	P47	H2	D	0	3	0
581	P48	H2	D	1	11	0.0909091
582	P49	H2	D	0	15	0
583	P50	H2	D	0	12	0
584	P51	H2	D	0	15	0
585	P52	H2	D	2	20	0.1
586	P53	H2	D	0	3	0
587	P54	H2	D	1	14	0.0714286
588	P55	H2	D	0	15	0
589	P56	H2	D	6	9	0.666667
590	P57	H2	D	0	9	0
591	P58	H2	D	11	19	0.578947
592	P1013	H2	D	0	3	0
593	P1029	H2	D	6	6	1
594	P1036	H2	D	0	3	0
595	P1042	H2	D	0	3	0
596	P1044	H2	D	0	3	0
597	P2009	H2	D	3	20	0.15
598	P2021	H2	D	0	6	0
599	P2022	H2	D	0	3	0
600	P2031	H2	D	0	20	0
601	P2040	H2	D	0	7	0
602	P3005	H2	D	0	15	0
603	P3019	H2	D	1	23	0.0434783
604	P3020	H2	D	0	22	0
605	P4035	H2	D	0	3	0
606	P4048	H2	D	0	13	0
607	P4054	H2	D	1	26	0.0384615
608	P4057	H2	D	0	3	0
609	P4059	H2	D	7	13	0.538462
610	P4064	H2	D	0	8	0
611	C1	H2	E	0	3	0
612	C19	H2	E	0	3	0
613	P2	H2	E	0	9	0
614	P3	H2	E	0	9	0
615	P4	H2	E	0	9	0
616	P15	H2	E	0	3	0
617	P20	H2	E	0	3	0
618	P21	H2	E	0	3	0
619	P22	H2	E	0	20	0
620	P23	H2	E	0	9	0
621	P25	H2	E	0	14	0
622	P27	H2	E	0	8	0
623	P28	H2	E	0	9	0
624	P30	H2	E	0	20	0
625	P31	H2	E	0	9	0
626	P32	H2	E	0	15	0
627	P33	H2	E	0	9	0
628	P34	H2	E	0	9	0
629	P35	H2	E	0	9	0
630	P36	H2	E	0	14	0
631	P37	H2	E	0	15	0
632	P38	H2	E	24	27	0.888889
633	P39	H2	E	12	15	0.8
634	P40	H2	E	9	15	0.6
635	P41	H2	E	13	20	0.65
636	P42	H2	E	3	3	1
637	P43	H2	E	3	9	0.333333
638	P44	H2	E	0	3	0
639	P45	H2	E	3	8	0.375
640	P46	H2	E	0	3	0
641	P47	H2	E	0	3	0
642	P48	H2	E	3	11	0.272727
643	P49	H2	E	9	15	0.6
644	P50	H2	E	0	12	0
645	P51	H2	E	9	15	0.6
646	P52	H2	E	16	20	0.8
647	P53	H2	E	0	3	0
648	P54	H2	E	14	14	1
649	P55	H2	E	12	15	0.8
650	P56	H2	E	9	9	1
651	P57	H2	E	9	9	1
652	P58	H2	E	3	19	0.157895
653	P1013	H2	E	0	3	0
654	P1029	H2	E	0	6	0
655	P1036	H2	E	0	3	0
656	P1042	H2	E	0	3	0
657	P1044	H2	E	0	3	0
658	P2009	H2	E	15	20	0.75
659	P2021	H2	E	0	6	0
660	P2022	H2	E	0	3	0
661	P2031	H2	E	0	20	0
662	P2040	H2	E	0	7	0
663	P3005	H2	E	15	15	1
664	P3019	H2	E	0	23	0
665	P3020	H2	E	0	22	0
666	P4035	H2	E	0	3	0
667	P4048	H2	E	0	13	0
668	P4054	H2	E	20	26	0.769231
669	P4057	H2	E	0	3	0
670	P4059	H2	E	0	13	0
671	P4064	H2	E	0	8	0
672	C1	H2	F	0	3	0
673	C19	H2	F	0	3	0
674	P2	H2	F	8	9	0.888889
675	P3	H2	F	0	9	0
676	P4	H2	F	9	9	1
677	P15	H2	F	3	3	1
678	P20	H2	F	0	3	0
679	P21	H2	F	3	3	1
680	P22	H2	F	4	20	0.2
681	P23	H2	F	0	9	0
682	P25	H2	F	1	14	0.0714286
683	P27	H2	F	1	8	0.125
684	P28	H2	F	3	9	0.333333
685	P30	H2	F	3	20	0.15
686	P31	H2	F	0	9	0
687	P32	H2	F	3	15	0.2
688	P33	H2	F	0	9	0
689	P34	H2	F	0	9	0
690	P35	H2	F	0	9	0
691	P36	H2	F	3	14	0.214286
692	P37	H2	F	11	15	0.733333
693	P38	H2	F	1	27	0.037037
694	P39	H2	F	3	15	0.2
695	P40	H2	F	1	15	0.0666667
696	P41	H2	F	1	20	0.05
697	P42	H2	F	0	3	0
698	P43	H2	F	6	9	0.666667
699	P44	H2	F	1	3	0.333333
700	P45	H2	F	0	8	0
701	P46	H2	F	0	3	0
702	P47	H2	F	0	3	0
703	P48	H2	F	0	11	0
704	P49	H2	F	2	15	0.133333
705	P50	H2	F	0	12	0
706	P51	H2	F	0	15	0
707	P52	H2	F	2	20	0.1
708	P53	H2	F	0	3	0
709	P54	H2	F	0	14	0
710	P55	H2	F	1	15	0.0666667
711	P56	H2	F	9	9	1
712	P57	H2	F	0	9	0
713	P58	H2	F	14	19	0.736842
714	P1013	H2	F	3	3	1
715	P1029	H2	F	6	6	1
716	P1036	H2	F	3	3	1
717	P1042	H2	F	3	3	1
718	P1044	H2	F	3	3	1
719	P2009	H2	F	0	20	0
720	P2021	H2	F	6	6	1
721	P2022	H2	F	3	3	1
722	P2031	H2	F	19	20	0.95
723	P2040	H2	F	7	7	1
724	P3005	H2	F	0	15	0
725	P3019	H2	F	6	23	0.26087
726	P3020	H2	F	0	22	0
727	P4035	H2	F	0	3	0
728	P4048	H2	F	1	13	0.0769231
729	P4054	H2	F	0	26	0
730	P4057	H2	F	0	3	0
731	P4059	H2	F	11	13	0.846154
732	P4064	H2	F	0	8	0
733	C1	H2	L4	0	3	0
734	C19	H2	L4	0	3	0
735	P2	H2	L4	0	3	0
736	P3	H2	L4	0	3	0
737	P4	H2	L4	0	3	0
738	P15	H2	L4	0	3	0
739	P20	H2	L4	0	3	0
740	P21	H2	L4	0	3	0
741	P22	H2	L4	0	3	0
742	P23	H2	L4	0	3	0
743	P25	H2	L4	0	3	0
744	P27	H2	L4	0	8	0
745	P28	H2	L4	0	3	0
746	P30	H2	L4	0	3	0
747	P31	H2	L4	0	3	0
748	P32	H2	L4	0	3	0
749	P33	H2	L4	0	3	0
750	P34	H2	L4	0	3	0
751	P35	H2	L4	0	3	0
752	P36	H2	L4	0	3	0
753	P37	H2	L4	0	3	0
754	P38	H2	L4	0	15	0
755	P39	H2	L4	0	3	0
756	P40	H2	L4	0	3	0
757	P41	H2	L4	0	9	0
758	P42	H2	L4	0	3	0
759	P43	H2	L4	0	3	0
760	P44	H2	L4	0	3	0
761	P45	H2	L4	0	3	0
762	P46	H2	L4	0	3	0
763	P47	H2	L4	0	3	0
764	P48	H2	L4	0	5	0
765	P49	H2	L4	0	3	0
766	P50	H2	L4	0	6	0
767	P51	H2	L4	0	3	0
768	P52	H2	L4	0	8	0
769	P53	H2	L4	0	3	0
770	P54	H2	L4	0	8	0
771	P55	H2	L4	0	3	0
772	P56	H2	L4	0	9	0
773	P57	H2	L4	0	3	0
774	P58	H2	L4	0	8	0
775	P1013	H2	L4	0	3	0
776	P1029	H2	L4	1	6	0.166667
777	P1036	H2	L4	0	3	0
778	P1042	H2	L4	0	3	0
779	P1044	H2	L4	0	3	0
780	P2009	H2	L4	0	9	0
781	P2021	H2	L4	0	3	0
782	P2022	H2	L4	0	3	0
783	P2031	H2	L4	0	20	0
784	P2040	H2	L4	0	7	0
785	P3005	H2	L4	0	3	0
786	P3019	H2	L4	0	6	0
787	P3020	H2	L4	0	17	0
788	P4035	H2	L4	0	3	0
789	P4048	H2	L4	0	3	0
790	P4054	H2	L4	1	14	0.0714286
791	P4057	H2	L4	0	3	0
792	P4059	H2	L4	0	13	0
793	P4064	H2	L4	0	8	0
794	C1	H2	L5	0	3	0
795	C19	H2	L5	0	3	0
796	P2	H2	L5	0	9	0
797	P3	H2	L5	0	9	0
798	P4	H2	L5	0	9	0
799	P15	H2	L5	0	3	0
800	P20	H2	L5	0	3	0
801	P21	H2	L5	0	3	0
802	P22	H2	L5	4	20	0.2
803	P23	H2	L5	0	9	0
804	P25	H2	L5	0	14	0
805	P27	H2	L5	0	8	0
806	P28	H2	L5	0	9	0
807	P30	H2	L5	0	20	0
808	P31	H2	L5	0	9	0
809	P32	H2	L5	0	15	0
810	P33	H2	L5	0	9	0
811	P34	H2	L5	0	9	0
812	P35	H2	L5	0	9	0
813	P36	H2	L5	0	14	0
814	P37	H2	L5	0	15	0
815	P38	H2	L5	0	27	0
816	P39	H2	L5	0	15	0
817	P40	H2	L5	0	15	0
818	P41	H2	L5	0	20	0
819	P42	H2	L5	0	3	0
820	P43	H2	L5	0	9	0
821	P44	H2	L5	0	3	0
822	P45	H2	L5	0	8	0
823	P46	H2	L5	0	3	0
824	P47	H2	L5	0	3	0
825	P48	H2	L5	0	11	0
826	P49	H2	L5	0	15	0
827	P50	H2	L5	0	12	0
828	P51	H2	L5	0	15	0
829	P52	H2	L5	0	20	0
830	P53	H2	L5	0	3	0
831	P54	H2	L5	0	14	0
832	P55	H2	L5	0	15	0
833	P56	H2	L5	0	9	0
834	P57	H2	L5	0	9	0
835	P58	H2	L5	0	19	0
836	P1013	H2	L5	0	3	0
837	P1029	H2	L5	0	6	0
838	P1036	H2	L5	0	3	0
839	P1042	H2	L5	0	3	0
840	P1044	H2	L5	0	3	0
841	P2009	H2	L5	13	20	0.65
842	P2021	H2	L5	0	6	0
843	P2022	H2	L5	0	3	0
844	P2031	H2	L5	1	20	0.05
845	P2040	H2	L5	0	7	0
846	P3005	H2	L5	9	15	0.6
847	P3019	H2	L5	0	23	0
848	P3020	H2	L5	10	22	0.454545
849	P4035	H2	L5	0	3	0
850	P4048	H2	L5	3	13	0.230769
851	P4054	H2	L5	0	26	0
852	P4057	H2	L5	0	3	0
853	P4059	H2	L5	0	13	0
854	P4064	H2	L5	0	8	0
855	C1	H2	LA	0	3	0
856	C19	H2	LA	0	3	0
857	P2	H2	LA	0	3	0
858	P3	H2	LA	0	3	0
859	P4	H2	LA	0	3	0
860	P15	H2	LA	0	3	0
861	P20	H2	LA	0	3	0
862	P21	H2	LA	0	3	0
863	P22	H2	LA	0	14	0
864	P23	H2	LA	0	3	0
865	P25	H2	LA	0	8	0
866	P27	H2	LA	0	8	0
867	P28	H2	LA	0	3	0
868	P30	H2	LA	0	14	0
869	P31	H2	LA	0	3	0
870	P32	H2	LA	0	9	0
871	P33	H2	LA	0	3	0
872	P34	H2	LA	0	3	0
873	P35	H2	LA	0	3	0
874	P36	H2	LA	0	8	0
875	P37	H2	LA	0	3	0
876	P38	H2	LA	0	15	0
877	P39	H2	LA	0	9	0
878	P40	H2	LA	0	9	0
879	P41	H2	LA	0	9	0
880	P42	H2	LA	0	3	0
881	P43	H2	LA	0	3	0
882	P44	H2	LA	0	3	0
883	P45	H2	LA	0	3	0
884	P46	H2	LA	0	3	0
885	P47	H2	LA	0	3	0
886	P48	H2	LA	0	5	0
887	P49	H2	LA	0	3	0
888	P50	H2	LA	2	6	0.333333
889	P51	H2	LA	0	9	0
890	P52	H2	LA	0	14	0
891	P53	H2	LA	0	3	0
892	P54	H2	LA	0	8	0
893	P55	H2	LA	0	9	0
894	P56	H2	LA	0	9	0
895	P57	H2	LA	0	3	0
896	P58	H2	LA	0	13	0
897	P1013	H2	LA	0	3	0
898	P1029	H2	LA	0	6	0
899	P1036	H2	LA	0	3	0
900	P1042	H2	LA	0	3	0
901	P1044	H2	LA	0	3	0
902	P2009	H2	LA	0	9	0
903	P2021	H2	LA	0	3	0
904	P2022	H2	LA	0	3	0
905	P2031	H2	LA	6	20	0.3
906	P2040	H2	LA	0	7	0
907	P3005	H2	LA	0	3	0
908	P3019	H2	LA	3	17	0.176471
909	P3020	H2	LA	0	17	0
910	P4035	H2	LA	0	3	0
911	P4048	H2	LA	0	9	0
912	P4054	H2	LA	0	14	0
913	P4057	H2	LA	0	3	0
914	P4059	H2	LA	0	13	0
915	P4064	H2	LA	0	8	0
916	C1	H2	R	0	3	0
917	C19	H2	R	0	3	0
918	P2	H2	R	0	9	0
919	P3	H2	R	0	9	0
920	P4	H2	R	1	9	0.111111
921	P15	H2	R	0	3	0
922	P20	H2	R	0	3	0
923	P21	H2	R	1	3	0.333333
924	P22	H2	R	0	20	0
925	P23	H2	R	0	9	0
926	P25	H2	R	0	14	0
927	P27	H2	R	0	8	0
928	P28	H2	R	0	9	0
929	P30	H2	R	0	20	0
930	P31	H2	R	1	9	0.111111
931	P32	H2	R	0	15	0
932	P33	H2	R	0	9	0
933	P34	H2	R	0	9	0
934	P35	H2	R	0	9	0
935	P36	H2	R	0	14	0
936	P37	H2	R	0	15	0
937	P38	H2	R	2	27	0.0740741
938	P39	H2	R	0	15	0
939	P40	H2	R	0	15	0
940	P41	H2	R	2	20	0.1
941	P42	H2	R	0	3	0
942	P43	H2	R	0	9	0
943	P44	H2	R	0	3	0
944	P45	H2	R	0	8	0
945	P46	H2	R	0	3	0
946	P47	H2	R	0	3	0
947	P48	H2	R	0	11	0
948	P49	H2	R	0	15	0
949	P50	H2	R	0	12	0
950	P51	H2	R	0	15	0
951	P52	H2	R	0	20	0
952	P53	H2	R	0	3	0
953	P54	H2	R	4	14	0.285714
954	P55	H2	R	0	15	0
955	P56	H2	R	6	9	0.666667
956	P57	H2	R	0	9	0
957	P58	H2	R	0	19	0
958	P1013	H2	R	0	3	0
959	P1029	H2	R	2	6	0.333333
960	P1036	H2	R	0	3	0
961	P1042	H2	R	0	3	0
962	P1044	H2	R	0	3	0
963	P2009	H2	R	1	20	0.05
964	P2021	H2	R	0	6	0
965	P2022	H2	R	0	3	0
966	P2031	H2	R	0	20	0
967	P2040	H2	R	0	7	0
968	P3005	H2	R	0	15	0
969	P3019	H2	R	0	23	0
970	P3020	H2	R	0	22	0
971	P4035	H2	R	0	3	0
972	P4048	H2	R	0	13	0
973	P4054	H2	R	0	26	0
974	P4057	H2	R	0	3	0
975	P4059	H2	R	0	13	0
976	P4064	H2	R	0	8	0
977	C1	H3	A	0	3	0
978	C19	H3	A	0	3	0
979	P2	H3	A	0	9	0
980	P3	H3	A	0	14	0
981	P4	H3	A	1	9	0.111111
982	P15	H3	A	0	3	0
983	P20	H3	A	0	3	0
984	P21	H3	A	4	15	0.266667
985	P22	H3	A	0	14	0
986	P23	H3	A	0	14	0
987	P25	H3	A	0	14	0
988	P27	H3	A	0	7	0
989	P28	H3	A	0	13	0
990	P30	H3	A	0	9	0
991	P31	H3	A	0	14	0
992	P32	H3	A	0	13	0
993	P33	H3	A	0	11	0
994	P34	H3	A	0	14	0
995	P35	H3	A	0	14	0
996	P36	H3	A	0	14	0
997	P37	H3	A	0	26	0
998	P38	H3	A	0	9	0
999	P39	H3	A	0	13	0
1000	P40	H3	A	0	9	0
1001	P41	H3	A	0	16	0
1002	P42	H3	A	0	3	0
1003	P43	H3	A	0	16	0
1004	P44	H3	A	0	3	0
1005	P45	H3	A	0	9	0
1006	P46	H3	A	0	3	0
1007	P47	H3	A	0	3	0
1008	P48	H3	A	0	12	0
1009	P49	H3	A	0	26	0
1010	P50	H3	A	0	11	0
1011	P51	H3	A	0	11	0
1012	P52	H3	A	0	12	0
1013	P53	H3	A	0	3	0
1014	P54	H3	A	0	9	0
1015	P55	H3	A	0	9	0
1016	P56	H3	A	0	3	0
1017	P57	H3	A	0	9	0
1018	P58	H3	A	0	18	0
1019	P1013	H3	A	0	3	0
1020	P1029	H3	A	2	22	0.0909091
1021	P1036	H3	A	0	3	0
1022	P1042	H3	A	0	3	0
1023	P1044	H3	A	0	3	0
1024	P2009	H3	A	0	27	0
1025	P2021	H3	A	1	9	0.111111
1026	P2022	H3	A	0	3	0
1027	P2031	H3	A	1	3	0.333333
1028	P2040	H3	A	4	15	0.266667
1029	P3005	H3	A	0	15	0
1030	P3019	H3	A	0	11	0
1031	P3020	H3	A	0	10	0
1032	P4035	H3	A	0	3	0
1033	P4048	H3	A	0	15	0
1034	P4054	H3	A	2	37	0.0540541
1035	P4057	H3	A	0	3	0
1036	P4059	H3	A	0	3	0
1037	P4064	H3	A	0	3	0
1038	C1	H3	D	0	3	0
1039	C19	H3	D	0	3	0
1040	P2	H3	D	0	9	0
1041	P3	H3	D	0	14	0
1042	P4	H3	D	0	9	0
1043	P15	H3	D	0	3	0
1044	P20	H3	D	0	3	0
1045	P21	H3	D	0	15	0
1046	P22	H3	D	0	14	0
1047	P23	H3	D	0	14	0
1048	P25	H3	D	0	14	0
1049	P27	H3	D	0	7	0
1050	P28	H3	D	0	13	0
1051	P30	H3	D	0	9	0
1052	P31	H3	D	0	14	0
1053	P32	H3	D	0	13	0
1054	P33	H3	D	0	11	0
1055	P34	H3	D	0	14	0
1056	P35	H3	D	0	14	0
1057	P36	H3	D	0	14	0
1058	P37	H3	D	0	26	0
1059	P38	H3	D	0	9	0
1060	P39	H3	D	0	13	0
1061	P40	H3	D	1	9	0.111111
1062	P41	H3	D	0	16	0
1063	P42	H3	D	0	3	0
1064	P43	H3	D	4	16	0.25
1065	P44	H3	D	0	3	0
1066	P45	H3	D	0	9	0
1067	P46	H3	D	0	3	0
1068	P47	H3	D	0	3	0
1069	P48	H3	D	0	12	0
1070	P49	H3	D	0	26	0
1071	P50	H3	D	0	11	0
1072	P51	H3	D	0	11	0
1073	P52	H3	D	0	12	0
1074	P53	H3	D	0	3	0
1075	P54	H3	D	0	9	0
1076	P55	H3	D	0	9	0
1077	P56	H3	D	0	3	0
1078	P57	H3	D	0	9	0
1079	P58	H3	D	3	18	0.166667
1080	P1013	H3	D	0	3	0
1081	P1029	H3	D	1	22	0.0454545
1082	P1036	H3	D	2	3	0.666667
1083	P1042	H3	D	0	3	0
1084	P1044	H3	D	2	3	0.666667
1085	P2009	H3	D	0	27	0
1086	P2021	H3	D	2	9	0.222222
1087	P2022	H3	D	0	3	0
1088	P2031	H3	D	0	3	0
1089	P2040	H3	D	0	15	0
1090	P3005	H3	D	0	15	0
1091	P3019	H3	D	0	11	0
1092	P3020	H3	D	0	10	0
1093	P4035	H3	D	0	3	0
1094	P4048	H3	D	1	15	0.0666667
1095	P4054	H3	D	0	37	0
1096	P4057	H3	D	0	3	0
1097	P4059	H3	D	0	3	0
1098	P4064	H3	D	0	3	0
1099	C1	H3	E	0	3	0
1100	C19	H3	E	0	3	0
1101	P2	H3	E	0	9	0
1102	P3	H3	E	0	14	0
1103	P4	H3	E	0	9	0
1104	P15	H3	E	0	3	0
1105	P20	H3	E	0	3	0
1106	P21	H3	E	0	15	0
1107	P22	H3	E	0	14	0
1108	P23	H3	E	0	14	0
1109	P25	H3	E	0	14	0
1110	P27	H3	E	0	7	0
1111	P28	H3	E	0	13	0
1112	P30	H3	E	0	9	0
1113	P31	H3	E	0	14	0
1114	P32	H3	E	0	13	0
1115	P33	H3	E	0	11	0
1116	P34	H3	E	0	14	0
1117	P35	H3	E	0	14	0
1118	P36	H3	E	0	14	0
1119	P37	H3	E	0	26	0
1120	P38	H3	E	5	9	0.555556
1121	P39	H3	E	6	13	0.461538
1122	P40	H3	E	0	9	0
1123	P41	H3	E	4	16	0.25
1124	P42	H3	E	3	3	1
1125	P43	H3	E	9	16	0.5625
1126	P44	H3	E	0	3	0
1127	P45	H3	E	0	9	0
1128	P46	H3	E	0	3	0
1129	P47	H3	E	0	3	0
1130	P48	H3	E	1	12	0.0833333
1131	P49	H3	E	20	26	0.769231
1132	P50	H3	E	0	11	0
1133	P51	H3	E	3	11	0.272727
1134	P52	H3	E	12	12	1
1135	P53	H3	E	0	3	0
1136	P54	H3	E	8	9	0.888889
1137	P55	H3	E	9	9	1
1138	P56	H3	E	3	3	1
1139	P57	H3	E	8	9	0.888889
1140	P58	H3	E	6	18	0.333333
1141	P1013	H3	E	0	3	0
1142	P1029	H3	E	0	22	0
1143	P1036	H3	E	0	3	0
1144	P1042	H3	E	0	3	0
1145	P1044	H3	E	0	3	0
1146	P2009	H3	E	17	27	0.62963
1147	P2021	H3	E	1	9	0.111111
1148	P2022	H3	E	0	3	0
1149	P2031	H3	E	0	3	0
1150	P2040	H3	E	0	15	0
1151	P3005	H3	E	10	15	0.666667
1152	P3019	H3	E	0	11	0
1153	P3020	H3	E	0	10	0
1154	P4035	H3	E	0	3	0
1155	P4048	H3	E	0	15	0
1156	P4054	H3	E	24	37	0.648649
1157	P4057	H3	E	0	3	0
1158	P4059	H3	E	0	3	0
1159	P4064	H3	E	0	3	0
1160	C1	H3	F	3	3	1
1161	C19	H3	F	3	3	1
1162	P2	H3	F	0	9	0
1163	P3	H3	F	14	14	1
1164	P4	H3	F	0	9	0
1165	P15	H3	F	0	3	0
1166	P20	H3	F	3	3	1
1167	P21	H3	F	0	15	0
1168	P22	H3	F	0	14	0
1169	P23	H3	F	0	14	0
1170	P25	H3	F	13	14	0.928571
1171	P27	H3	F	0	7	0
1172	P28	H3	F	0	13	0
1173	P30	H3	F	9	9	1
1174	P31	H3	F	14	14	1
1175	P32	H3	F	12	13	0.923077
1176	P33	H3	F	11	11	1
1177	P34	H3	F	14	14	1
1178	P35	H3	F	14	14	1
1179	P36	H3	F	14	14	1
1180	P37	H3	F	19	26	0.730769
1181	P38	H3	F	0	9	0
1182	P39	H3	F	0	13	0
1183	P40	H3	F	0	9	0
1184	P41	H3	F	0	16	0
1185	P42	H3	F	0	3	0
1186	P43	H3	F	4	16	0.25
1187	P44	H3	F	0	3	0
1188	P45	H3	F	1	9	0.111111
1189	P46	H3	F	0	3	0
1190	P47	H3	F	0	3	0
1191	P48	H3	F	12	12	1
1192	P49	H3	F	0	26	0
1193	P50	H3	F	0	11	0
1194	P51	H3	F	0	11	0
1195	P52	H3	F	0	12	0
1196	P53	H3	F	3	3	1
1197	P54	H3	F	0	9	0
1198	P55	H3	F	0	9	0
1199	P56	H3	F	0	3	0
1200	P57	H3	F	0	9	0
1201	P58	H3	F	0	18	0
1202	P1013	H3	F	0	3	0
1203	P1029	H3	F	0	22	0
1204	P1036	H3	F	0	3	0
1205	P1042	H3	F	0	3	0
1206	P1044	H3	F	0	3	0
1207	P2009	H3	F	0	27	0
1208	P2021	H3	F	0	9	0
1209	P2022	H3	F	0	3	0
1210	P2031	H3	F	0	3	0
1211	P2040	H3	F	0	15	0
1212	P3005	H3	F	0	15	0
1213	P3019	H3	F	0	11	0
1214	P3020	H3	F	0	10	0
1215	P4035	H3	F	3	3	1
1216	P4048	H3	F	1	15	0.0666667
1217	P4054	H3	F	27	37	0.72973
1218	P4057	H3	F	3	3	1
1219	P4059	H3	F	0	3	0
1220	P4064	H3	F	3	3	1
1221	C1	H3	L4	0	3	0
1222	C19	H3	L4	0	3	0
1223	P2	H3	L4	0	3	0
1224	P3	H3	L4	0	8	0
1225	P4	H3	L4	0	3	0
1226	P15	H3	L4	0	3	0
1227	P20	H3	L4	0	3	0
1228	P21	H3	L4	12	15	0.8
1229	P22	H3	L4	0	8	0
1230	P23	H3	L4	0	8	0
1231	P25	H3	L4	0	8	0
1232	P27	H3	L4	0	7	0
1233	P28	H3	L4	1	8	0.125
1234	P30	H3	L4	0	3	0
1235	P31	H3	L4	0	8	0
1236	P32	H3	L4	0	8	0
1237	P33	H3	L4	0	5	0
1238	P34	H3	L4	0	8	0
1239	P35	H3	L4	0	8	0
1240	P36	H3	L4	0	8	0
1241	P37	H3	L4	0	8	0
1242	P38	H3	L4	0	3	0
1243	P39	H3	L4	2	7	0.285714
1244	P40	H3	L4	0	3	0
1245	P41	H3	L4	0	5	0
1246	P42	H3	L4	0	3	0
1247	P43	H3	L4	0	10	0
1248	P44	H3	L4	0	3	0
1249	P45	H3	L4	0	3	0
1250	P46	H3	L4	0	3	0
1251	P47	H3	L4	0	3	0
1252	P48	H3	L4	0	6	0
1253	P49	H3	L4	0	14	0
1254	P50	H3	L4	0	6	0
1255	P51	H3	L4	0	5	0
1256	P52	H3	L4	0	6	0
1257	P53	H3	L4	0	3	0
1258	P54	H3	L4	0	3	0
1259	P55	H3	L4	0	3	0
1260	P56	H3	L4	0	3	0
1261	P57	H3	L4	0	3	0
1262	P58	H3	L4	0	8	0
1263	P1013	H3	L4	0	3	0
1264	P1029	H3	L4	18	22	0.818182
1265	P1036	H3	L4	0	3	0
1266	P1042	H3	L4	0	3	0
1267	P1044	H3	L4	0	3	0
1268	P2009	H3	L4	0	15	0
1269	P2021	H3	L4	0	3	0
1270	P2022	H3	L4	0	3	0
1271	P2031	H3	L4	0	3	0
1272	P2040	H3	L4	3	15	0.2
1273	P3005	H3	L4	0	3	0
1274	P3019	H3	L4	0	5	0
1275	P3020	H3	L4	0	4	0
1276	P4035	H3	L4	0	3	0
1277	P4048	H3	L4	0	3	0
1278	P4054	H3	L4	0	8	0
1279	P4057	H3	L4	0	3	0
1280	P4059	H3	L4	0	3	0
1281	P4064	H3	L4	0	3	0
1282	C1	H3	L5	0	3	0
1283	C19	H3	L5	0	3	0
1284	P2	H3	L5	0	9	0
1285	P3	H3	L5	0	14	0
1286	P4	H3	L5	0	9	0
1287	P15	H3	L5	0	3	0
1288	P20	H3	L5	0	3	0
1289	P21	H3	L5	0	15	0
1290	P22	H3	L5	0	14	0
1291	P23	H3	L5	0	14	0
1292	P25	H3	L5	0	14	0
1293	P27	H3	L5	0	7	0
1294	P28	H3	L5	0	13	0
1295	P30	H3	L5	0	9	0
1296	P31	H3	L5	0	14	0
1297	P32	H3	L5	0	13	0
1298	P33	H3	L5	0	11	0
1299	P34	H3	L5	0	14	0
1300	P35	H3	L5	0	14	0
1301	P36	H3	L5	0	14	0
1302	P37	H3	L5	0	26	0
1303	P38	H3	L5	0	9	0
1304	P39	H3	L5	0	13	0
1305	P40	H3	L5	0	9	0
1306	P41	H3	L5	0	16	0
1307	P42	H3	L5	0	3	0
1308	P43	H3	L5	0	16	0
1309	P44	H3	L5	0	3	0
1310	P45	H3	L5	0	9	0
1311	P46	H3	L5	0	3	0
1312	P47	H3	L5	0	3	0
1313	P48	H3	L5	0	12	0
1314	P49	H3	L5	0	26	0
1315	P50	H3	L5	0	11	0
1316	P51	H3	L5	0	11	0
1317	P52	H3	L5	0	12	0
1318	P53	H3	L5	0	3	0
1319	P54	H3	L5	0	9	0
1320	P55	H3	L5	0	9	0
1321	P56	H3	L5	0	3	0
1322	P57	H3	L5	0	9	0
1323	P58	H3	L5	0	18	0
1324	P1013	H3	L5	0	3	0
1325	P1029	H3	L5	1	22	0.0454545
1326	P1036	H3	L5	0	3	0
1327	P1042	H3	L5	0	3	0
1328	P1044	H3	L5	0	3	0
1329	P2009	H3	L5	0	27	0
1330	P2021	H3	L5	0	9	0
1331	P2022	H3	L5	0	3	0
1332	P2031	H3	L5	0	3	0
1333	P2040	H3	L5	1	15	0.0666667
1334	P3005	H3	L5	0	15	0
1335	P3019	H3	L5	0	11	0
1336	P3020	H3	L5	0	10	0
1337	P4035	H3	L5	0	3	0
1338	P4048	H3	L5	0	15	0
1339	P4054	H3	L5	0	37	0
1340	P4057	H3	L5	0	3	0
1341	P4059	H3	L5	0	3	0
1342	P4064	H3	L5	0	3	0
1343	C1	H3	LA	0	3	0
1344	C19	H3	LA	0	3	0
1345	P2	H3	LA	0	3	0
1346	P3	H3	LA	0	8	0
1347	P4	H3	LA	0	3	0
1348	P15	H3	LA	0	3	0
1349	P20	H3	LA	0	3	0
1350	P21	H3	LA	0	15	0
1351	P22	H3	LA	0	8	0
1352	P23	H3	LA	0	8	0
1353	P25	H3	LA	0	8	0
1354	P27	H3	LA	0	7	0
1355	P28	H3	LA	0	8	0
1356	P30	H3	LA	0	3	0
1357	P31	H3	LA	0	8	0
1358	P32	H3	LA	0	8	0
1359	P33	H3	LA	0	5	0
1360	P34	H3	LA	0	8	0
1361	P35	H3	LA	0	8	0
1362	P36	H3	LA	0	8	0
1363	P37	H3	LA	0	8	0
1364	P38	H3	LA	0	3	0
1365	P39	H3	LA	0	7	0
1366	P40	H3	LA	0	3	0
1367	P41	H3	LA	0	5	0
1368	P42	H3	LA	0	3	0
1369	P43	H3	LA	0	10	0
1370	P44	H3	LA	0	3	0
1371	P45	H3	LA	0	3	0
1372	P46	H3	LA	0	3	0
1373	P47	H3	LA	0	3	0
1374	P48	H3	LA	0	6	0
1375	P49	H3	LA	1	14	0.0714286
1376	P50	H3	LA	0	6	0
1377	P51	H3	LA	0	5	0
1378	P52	H3	LA	0	6	0
1379	P53	H3	LA	0	3	0
1380	P54	H3	LA	0	3	0
1381	P55	H3	LA	0	3	0
1382	P56	H3	LA	0	3	0
1383	P57	H3	LA	0	3	0
1384	P58	H3	LA	0	8	0
1385	P1013	H3	LA	0	3	0
1386	P1029	H3	LA	2	22	0.0909091
1387	P1036	H3	LA	0	3	0
1388	P1042	H3	LA	0	3	0
1389	P1044	H3	LA	0	3	0
1390	P2009	H3	LA	0	15	0
1391	P2021	H3	LA	0	3	0
1392	P2022	H3	LA	0	3	0
1393	P2031	H3	LA	0	3	0
1394	P2040	H3	LA	1	15	0.0666667
1395	P3005	H3	LA	0	3	0
1396	P3019	H3	LA	0	5	0
1397	P3020	H3	LA	0	4	0
1398	P4035	H3	LA	0	3	0
1399	P4048	H3	LA	0	9	0
1400	P4054	H3	LA	0	20	0
1401	P4057	H3	LA	0	3	0
1402	P4059	H3	LA	0	3	0
1403	P4064	H3	LA	0	3	0
1404	C1	H3	R	0	3	0
1405	C19	H3	R	0	3	0
1406	P2	H3	R	0	9	0
1407	P3	H3	R	0	14	0
1408	P4	H3	R	0	9	0
1409	P15	H3	R	0	3	0
1410	P20	H3	R	0	3	0
1411	P21	H3	R	0	15	0
1412	P22	H3	R	0	14	0
1413	P23	H3	R	0	14	0
1414	P25	H3	R	0	14	0
1415	P27	H3	R	0	7	0
1416	P28	H3	R	0	13	0
1417	P30	H3	R	0	9	0
1418	P31	H3	R	0	14	0
1419	P32	H3	R	0	13	0
1420	P33	H3	R	0	11	0
1421	P34	H3	R	0	14	0
1422	P35	H3	R	0	14	0
1423	P36	H3	R	0	14	0
1424	P37	H3	R	0	26	0
1425	P38	H3	R	0	9	0
1426	P39	H3	R	0	13	0
1427	P40	H3	R	0	9	0
1428	P41	H3	R	1	16	0.0625
1429	P42	H3	R	0	3	0
1430	P43	H3	R	1	16	0.0625
1431	P44	H3	R	0	3	0
1432	P45	H3	R	1	9	0.111111
1433	P46	H3	R	0	3	0
1434	P47	H3	R	0	3	0
1435	P48	H3	R	0	12	0
1436	P49	H3	R	0	26	0
1437	P50	H3	R	0	11	0
1438	P51	H3	R	0	11	0
1439	P52	H3	R	0	12	0
1440	P53	H3	R	0	3	0
1441	P54	H3	R	0	9	0
1442	P55	H3	R	0	9	0
1443	P56	H3	R	0	3	0
1444	P57	H3	R	0	9	0
1445	P58	H3	R	0	18	0
1446	P1013	H3	R	0	3	0
1447	P1029	H3	R	0	22	0
1448	P1036	H3	R	0	3	0
1449	P1042	H3	R	0	3	0
1450	P1044	H3	R	0	3	0
1451	P2009	H3	R	0	27	0
1452	P2021	H3	R	0	9	0
1453	P2022	H3	R	0	3	0
1454	P2031	H3	R	0	3	0
1455	P2040	H3	R	0	15	0
1456	P3005	H3	R	0	15	0
1457	P3019	H3	R	0	11	0
1458	P3020	H3	R	0	10	0
1459	P4035	H3	R	0	3	0
1460	P4048	H3	R	0	15	0
1461	P4054	H3	R	0	37	0
1462	P4057	H3	R	0	3	0
1463	P4059	H3	R	0	3	0
1464	P4064	H3	R	0	3	0
1465	C1	H4	A	0	5	0
1466	C19	H4	A	0	6	0
1467	P2	H4	A	0	11	0
1468	P3	H4	A	0	6	0
1469	P4	H4	A	0	6	0
1470	P15	H4	A	5	37	0.135135
1471	P20	H4	A	0	6	0
1472	P21	H4	A	0	16	0
1473	P22	H4	A	0	17	0
1474	P23	H4	A	0	11	0
1475	P25	H4	A	0	6	0
1476	P27	H4	A	0	17	0
1477	P28	H4	A	0	6	0
1478	P30	H4	A	0	6	0
1479	P31	H4	A	0	6	0
1480	P32	H4	A	0	6	0
1481	P33	H4	A	0	6	0
1482	P34	H4	A	0	6	0
1483	P35	H4	A	0	6	0
1484	P36	H4	A	0	6	0
1485	P37	H4	A	0	5	0
1486	P38	H4	A	0	11	0
1487	P39	H4	A	0	6	0
1488	P40	H4	A	0	6	0
1489	P41	H4	A	0	6	0
1490	P42	H4	A	0	6	0
1491	P43	H4	A	0	3	0
1492	P44	H4	A	0	6	0
1493	P45	H4	A	0	3	0
1494	P46	H4	A	0	6	0
1495	P47	H4	A	0	12	0
1496	P48	H4	A	0	9	0
1497	P49	H4	A	0	3	0
1498	P50	H4	A	0	8	0
1499	P51	H4	A	0	10	0
1500	P52	H4	A	0	11	0
1501	P53	H4	A	0	6	0
1502	P54	H4	A	0	6	0
1503	P55	H4	A	0	5	0
1504	P56	H4	A	0	5	0
1505	P57	H4	A	0	17	0
1506	P58	H4	A	0	8	0
1507	P1013	H4	A	0	6	0
1508	P1029	H4	A	4	18	0.222222
1509	P1036	H4	A	0	18	0
1510	P1042	H4	A	0	6	0
1511	P1044	H4	A	2	16	0.125
1512	P2009	H4	A	1	17	0.0588235
1513	P2021	H4	A	0	5	0
1514	P2022	H4	A	0	6	0
1515	P2031	H4	A	3	12	0.25
1516	P2040	H4	A	0	8	0
1517	P3005	H4	A	0	15	0
1518	P3019	H4	A	0	8	0
1519	P3020	H4	A	0	7	0
1520	P4035	H4	A	0	6	0
1521	P4048	H4	A	0	3	0
1522	P4054	H4	A	0	11	0
1523	P4057	H4	A	0	6	0
1524	P4059	H4	A	0	5	0
1525	P4064	H4	A	0	6	0
1526	C1	H4	D	0	5	0
1527	C19	H4	D	0	6	0
1528	P2	H4	D	8	11	0.727273
1529	P3	H4	D	0	6	0
1530	P4	H4	D	1	6	0.166667
1531	P15	H4	D	3	37	0.0810811
1532	P20	H4	D	0	6	0
1533	P21	H4	D	0	16	0
1534	P22	H4	D	0	17	0
1535	P23	H4	D	0	11	0
1536	P25	H4	D	0	6	0
1537	P27	H4	D	0	17	0
1538	P28	H4	D	0	6	0
1539	P30	H4	D	0	6	0
1540	P31	H4	D	0	6	0
1541	P32	H4	D	0	6	0
1542	P33	H4	D	0	6	0
1543	P34	H4	D	0	6	0
1544	P35	H4	D	0	6	0
1545	P36	H4	D	0	6	0
1546	P37	H4	D	0	5	0
1547	P38	H4	D	1	11	0.0909091
1548	P39	H4	D	0	6	0
1549	P40	H4	D	0	6	0
1550	P41	H4	D	0	6	0
1551	P42	H4	D	0	6	0
1552	P43	H4	D	0	3	0
1553	P44	H4	D	0	6	0
1554	P45	H4	D	0	3	0
1555	P46	H4	D	0	6	0
1556	P47	H4	D	0	12	0
1557	P48	H4	D	1	9	0.111111
1558	P49	H4	D	0	3	0
1559	P50	H4	D	0	8	0
1560	P51	H4	D	0	10	0
1561	P52	H4	D	6	11	0.545455
1562	P53	H4	D	0	6	0
1563	P54	H4	D	1	6	0.166667
1564	P55	H4	D	0	5	0
1565	P56	H4	D	0	5	0
1566	P57	H4	D	0	17	0
1567	P58	H4	D	0	8	0
1568	P1013	H4	D	0	6	0
1569	P1029	H4	D	3	18	0.166667
1570	P1036	H4	D	0	18	0
1571	P1042	H4	D	0	6	0
1572	P1044	H4	D	3	16	0.1875
1573	P2009	H4	D	1	17	0.0588235
1574	P2021	H4	D	3	5	0.6
1575	P2022	H4	D	0	6	0
1576	P2031	H4	D	3	12	0.25
1577	P2040	H4	D	3	8	0.375
1578	P3005	H4	D	0	15	0
1579	P3019	H4	D	0	8	0
1580	P3020	H4	D	0	7	0
1581	P4035	H4	D	0	6	0
1582	P4048	H4	D	0	3	0
1583	P4054	H4	D	5	11	0.454545
1584	P4057	H4	D	0	6	0
1585	P4059	H4	D	1	5	0.2
1586	P4064	H4	D	0	6	0
1587	C1	H4	E	0	5	0
1588	C19	H4	E	0	6	0
1589	P2	H4	E	0	11	0
1590	P3	H4	E	0	6	0
1591	P4	H4	E	0	6	0
1592	P15	H4	E	0	37	0
1593	P20	H4	E	0	6	0
1594	P21	H4	E	0	16	0
1595	P22	H4	E	0	17	0
1596	P23	H4	E	0	11	0
1597	P25	H4	E	0	6	0
1598	P27	H4	E	0	17	0
1599	P28	H4	E	0	6	0
1600	P30	H4	E	0	6	0
1601	P31	H4	E	0	6	0
1602	P32	H4	E	0	6	0
1603	P33	H4	E	0	6	0
1604	P34	H4	E	0	6	0
1605	P35	H4	E	0	6	0
1606	P36	H4	E	0	6	0
1607	P37	H4	E	0	5	0
1608	P38	H4	E	4	11	0.363636
1609	P39	H4	E	0	6	0
1610	P40	H4	E	1	6	0.166667
1611	P41	H4	E	0	6	0
1612	P42	H4	E	4	6	0.666667
1613	P43	H4	E	3	3	1
1614	P44	H4	E	0	6	0
1615	P45	H4	E	3	3	1
1616	P46	H4	E	0	6	0
1617	P47	H4	E	7	12	0.583333
1618	P48	H4	E	1	9	0.111111
1619	P49	H4	E	2	3	0.666667
1620	P50	H4	E	0	8	0
1621	P51	H4	E	1	10	0.1
1622	P52	H4	E	11	11	1
1623	P53	H4	E	0	6	0
1624	P54	H4	E	6	6	1
1625	P55	H4	E	5	5	1
1626	P56	H4	E	0	5	0
1627	P57	H4	E	15	17	0.882353
1628	P58	H4	E	2	8	0.25
1629	P1013	H4	E	0	6	0
1630	P1029	H4	E	0	18	0
1631	P1036	H4	E	0	18	0
1632	P1042	H4	E	0	6	0
1633	P1044	H4	E	0	16	0
1634	P2009	H4	E	16	17	0.941176
1635	P2021	H4	E	0	5	0
1636	P2022	H4	E	0	6	0
1637	P2031	H4	E	0	12	0
1638	P2040	H4	E	0	8	0
1639	P3005	H4	E	6	15	0.4
1640	P3019	H4	E	0	8	0
1641	P3020	H4	E	0	7	0
1642	P4035	H4	E	0	6	0
1643	P4048	H4	E	0	3	0
1644	P4054	H4	E	8	11	0.727273
1645	P4057	H4	E	0	6	0
1646	P4059	H4	E	0	5	0
1647	P4064	H4	E	0	6	0
1648	C1	H4	F	4	5	0.8
1649	C19	H4	F	0	6	0
1650	P2	H4	F	0	11	0
1651	P3	H4	F	6	6	1
1652	P4	H4	F	0	6	0
1653	P15	H4	F	0	37	0
1654	P20	H4	F	0	6	0
1655	P21	H4	F	0	16	0
1656	P22	H4	F	0	17	0
1657	P23	H4	F	1	11	0.0909091
1658	P25	H4	F	6	6	1
1659	P27	H4	F	0	17	0
1660	P28	H4	F	0	6	0
1661	P30	H4	F	0	6	0
1662	P31	H4	F	6	6	1
1663	P32	H4	F	6	6	1
1664	P33	H4	F	0	6	0
1665	P34	H4	F	0	6	0
1666	P35	H4	F	0	6	0
1667	P36	H4	F	0	6	0
1668	P37	H4	F	0	5	0
1669	P38	H4	F	0	11	0
1670	P39	H4	F	0	6	0
1671	P40	H4	F	0	6	0
1672	P41	H4	F	0	6	0
1673	P42	H4	F	0	6	0
1674	P43	H4	F	0	3	0
1675	P44	H4	F	0	6	0
1676	P45	H4	F	0	3	0
1677	P46	H4	F	0	6	0
1678	P47	H4	F	0	12	0
1679	P48	H4	F	0	9	0
1680	P49	H4	F	0	3	0
1681	P50	H4	F	0	8	0
1682	P51	H4	F	0	10	0
1683	P52	H4	F	0	11	0
1684	P53	H4	F	0	6	0
1685	P54	H4	F	0	6	0
1686	P55	H4	F	0	5	0
1687	P56	H4	F	0	5	0
1688	P57	H4	F	0	17	0
1689	P58	H4	F	0	8	0
1690	P1013	H4	F	0	6	0
1691	P1029	H4	F	0	18	0
1692	P1036	H4	F	0	18	0
1693	P1042	H4	F	0	6	0
1694	P1044	H4	F	0	16	0
1695	P2009	H4	F	0	17	0
1696	P2021	H4	F	0	5	0
1697	P2022	H4	F	6	6	1
1698	P2031	H4	F	0	12	0
1699	P2040	H4	F	0	8	0
1700	P3005	H4	F	0	15	0
1701	P3019	H4	F	1	8	0.125
1702	P3020	H4	F	0	7	0
1703	P4035	H4	F	0	6	0
1704	P4048	H4	F	0	3	0
1705	P4054	H4	F	0	11	0
1706	P4057	H4	F	6	6	1
1707	P4059	H4	F	0	5	0
1708	P4064	H4	F	0	6	0
1709	C1	H4	L4	0	5	0
1710	C19	H4	L4	0	6	0
1711	P2	H4	L4	0	11	0
1712	P3	H4	L4	0	6	0
1713	P4	H4	L4	0	6	0
1714	P15	H4	L4	20	37	0.540541
1715	P20	H4	L4	0	6	0
1716	P21	H4	L4	14	16	0.875
1717	P22	H4	L4	0	17	0
1718	P23	H4	L4	0	11	0
1719	P25	H4	L4	0	6	0
1720	P27	H4	L4	0	17	0
1721	P28	H4	L4	0	6	0
1722	P30	H4	L4	0	6	0
1723	P31	H4	L4	0	6	0
1724	P32	H4	L4	0	6	0
1725	P33	H4	L4	0	6	0
1726	P34	H4	L4	0	6	0
1727	P35	H4	L4	0	6	0
1728	P36	H4	L4	0	6	0
1729	P37	H4	L4	0	5	0
1730	P38	H4	L4	0	11	0
1731	P39	H4	L4	0	6	0
1732	P40	H4	L4	0	6	0
1733	P41	H4	L4	0	6	0
1734	P42	H4	L4	0	6	0
1735	P43	H4	L4	0	3	0
1736	P44	H4	L4	0	6	0
1737	P45	H4	L4	0	3	0
1738	P46	H4	L4	0	6	0
1739	P47	H4	L4	0	12	0
1740	P48	H4	L4	0	9	0
1741	P49	H4	L4	0	3	0
1742	P50	H4	L4	0	8	0
1743	P51	H4	L4	0	10	0
1744	P52	H4	L4	0	11	0
1745	P53	H4	L4	0	6	0
1746	P54	H4	L4	0	6	0
1747	P55	H4	L4	0	5	0
1748	P56	H4	L4	0	5	0
1749	P57	H4	L4	0	17	0
1750	P58	H4	L4	6	8	0.75
1751	P1013	H4	L4	0	6	0
1752	P1029	H4	L4	18	18	1
1753	P1036	H4	L4	14	18	0.777778
1754	P1042	H4	L4	0	6	0
1755	P1044	H4	L4	14	16	0.875
1756	P2009	H4	L4	0	17	0
1757	P2021	H4	L4	5	5	1
1758	P2022	H4	L4	0	6	0
1759	P2031	H4	L4	4	12	0.333333
1760	P2040	H4	L4	0	8	0
1761	P3005	H4	L4	0	15	0
1762	P3019	H4	L4	0	8	0
1763	P3020	H4	L4	0	7	0
1764	P4035	H4	L4	0	6	0
1765	P4048	H4	L4	0	3	0
1766	P4054	H4	L4	1	11	0.0909091
1767	P4057	H4	L4	0	6	0
1768	P4059	H4	L4	1	5	0.2
1769	P4064	H4	L4	0	6	0
1770	C1	H4	L5	0	5	0
1771	C19	H4	L5	0	6	0
1772	P2	H4	L5	0	11	0
1773	P3	H4	L5	0	6	0
1774	P4	H4	L5	0	6	0
1775	P15	H4	L5	0	37	0
1776	P20	H4	L5	0	6	0
1777	P21	H4	L5	1	16	0.0625
1778	P22	H4	L5	16	17	0.941176
1779	P23	H4	L5	9	11	0.818182
1780	P25	H4	L5	0	6	0
1781	P27	H4	L5	0	17	0
1782	P28	H4	L5	0	6	0
1783	P30	H4	L5	0	6	0
1784	P31	H4	L5	0	6	0
1785	P32	H4	L5	0	6	0
1786	P33	H4	L5	0	6	0
1787	P34	H4	L5	0	6	0
1788	P35	H4	L5	0	6	0
1789	P36	H4	L5	0	6	0
1790	P37	H4	L5	0	5	0
1791	P38	H4	L5	0	11	0
1792	P39	H4	L5	0	6	0
1793	P40	H4	L5	0	6	0
1794	P41	H4	L5	0	6	0
1795	P42	H4	L5	0	6	0
1796	P43	H4	L5	0	3	0
1797	P44	H4	L5	0	6	0
1798	P45	H4	L5	0	3	0
1799	P46	H4	L5	0	6	0
1800	P47	H4	L5	0	12	0
1801	P48	H4	L5	0	9	0
1802	P49	H4	L5	0	3	0
1803	P50	H4	L5	0	8	0
1804	P51	H4	L5	0	10	0
1805	P52	H4	L5	0	11	0
1806	P53	H4	L5	0	6	0
1807	P54	H4	L5	0	6	0
1808	P55	H4	L5	0	5	0
1809	P56	H4	L5	0	5	0
1810	P57	H4	L5	0	17	0
1811	P58	H4	L5	0	8	0
1812	P1013	H4	L5	0	6	0
1813	P1029	H4	L5	0	18	0
1814	P1036	H4	L5	0	18	0
1815	P1042	H4	L5	0	6	0
1816	P1044	H4	L5	0	16	0
1817	P2009	H4	L5	16	17	0.941176
1818	P2021	H4	L5	0	5	0
1819	P2022	H4	L5	0	6	0
1820	P2031	H4	L5	0	12	0
1821	P2040	H4	L5	0	8	0
1822	P3005	H4	L5	15	15	1
1823	P3019	H4	L5	0	8	0
1824	P3020	H4	L5	7	7	1
1825	P4035	H4	L5	0	6	0
1826	P4048	H4	L5	3	3	1
1827	P4054	H4	L5	0	11	0
1828	P4057	H4	L5	0	6	0
1829	P4059	H4	L5	0	5	0
1830	P4064	H4	L5	0	6	0
1831	C1	H4	LA	0	5	0
1832	C19	H4	LA	0	6	0
1833	P2	H4	LA	0	11	0
1834	P3	H4	LA	0	6	0
1835	P4	H4	LA	0	6	0
1836	P15	H4	LA	0	37	0
1837	P20	H4	LA	0	6	0
1838	P21	H4	LA	0	16	0
1839	P22	H4	LA	0	17	0
1840	P23	H4	LA	0	11	0
1841	P25	H4	LA	0	6	0
1842	P27	H4	LA	5	17	0.294118
1843	P28	H4	LA	0	6	0
1844	P30	H4	LA	0	6	0
1845	P31	H4	LA	0	6	0
1846	P32	H4	LA	0	6	0
1847	P33	H4	LA	0	6	0
1848	P34	H4	LA	0	6	0
1849	P35	H4	LA	0	6	0
1850	P36	H4	LA	0	6	0
1851	P37	H4	LA	0	5	0
1852	P38	H4	LA	0	11	0
1853	P39	H4	LA	0	6	0
1854	P40	H4	LA	0	6	0
1855	P41	H4	LA	0	6	0
1856	P42	H4	LA	0	6	0
1857	P43	H4	LA	0	3	0
1858	P44	H4	LA	0	6	0
1859	P45	H4	LA	0	3	0
1860	P46	H4	LA	0	6	0
1861	P47	H4	LA	0	12	0
1862	P48	H4	LA	0	9	0
1863	P49	H4	LA	0	3	0
1864	P50	H4	LA	0	8	0
1865	P51	H4	LA	0	10	0
1866	P52	H4	LA	0	11	0
1867	P53	H4	LA	0	6	0
1868	P54	H4	LA	0	6	0
1869	P55	H4	LA	0	5	0
1870	P56	H4	LA	0	5	0
1871	P57	H4	LA	0	17	0
1872	P58	H4	LA	0	8	0
1873	P1013	H4	LA	0	6	0
1874	P1029	H4	LA	0	18	0
1875	P1036	H4	LA	0	18	0
1876	P1042	H4	LA	0	6	0
1877	P1044	H4	LA	0	16	0
1878	P2009	H4	LA	0	17	0
1879	P2021	H4	LA	0	5	0
1880	P2022	H4	LA	0	6	0
1881	P2031	H4	LA	0	12	0
1882	P2040	H4	LA	0	8	0
1883	P3005	H4	LA	0	15	0
1884	P3019	H4	LA	0	8	0
1885	P3020	H4	LA	0	7	0
1886	P4035	H4	LA	0	6	0
1887	P4048	H4	LA	0	3	0
1888	P4054	H4	LA	0	11	0
1889	P4057	H4	LA	0	6	0
1890	P4059	H4	LA	0	5	0
1891	P4064	H4	LA	0	6	0
1892	C1	H4	R	0	5	0
1893	C19	H4	R	0	6	0
1894	P2	H4	R	8	11	0.727273
1895	P3	H4	R	0	6	0
1896	P4	H4	R	0	6	0
1897	P15	H4	R	1	37	0.027027
1898	P20	H4	R	0	6	0
1899	P21	H4	R	0	16	0
1900	P22	H4	R	0	17	0
1901	P23	H4	R	0	11	0
1902	P25	H4	R	0	6	0
1903	P27	H4	R	0	17	0
1904	P28	H4	R	0	6	0
1905	P30	H4	R	0	6	0
1906	P31	H4	R	0	6	0
1907	P32	H4	R	0	6	0
1908	P33	H4	R	0	6	0
1909	P34	H4	R	0	6	0
1910	P35	H4	R	0	6	0
1911	P36	H4	R	0	6	0
1912	P37	H4	R	0	5	0
1913	P38	H4	R	2	11	0.181818
1914	P39	H4	R	0	6	0
1915	P40	H4	R	0	6	0
1916	P41	H4	R	0	6	0
1917	P42	H4	R	0	6	0
1918	P43	H4	R	1	3	0.333333
1919	P44	H4	R	0	6	0
1920	P45	H4	R	0	3	0
1921	P46	H4	R	0	6	0
1922	P47	H4	R	1	12	0.0833333
1923	P48	H4	R	1	9	0.111111
1924	P49	H4	R	0	3	0
1925	P50	H4	R	0	8	0
1926	P51	H4	R	0	10	0
1927	P52	H4	R	2	11	0.181818
1928	P53	H4	R	0	6	0
1929	P54	H4	R	0	6	0
1930	P55	H4	R	0	5	0
1931	P56	H4	R	0	5	0
1932	P57	H4	R	0	17	0
1933	P58	H4	R	0	8	0
1934	P1013	H4	R	0	6	0
1935	P1029	H4	R	2	18	0.111111
1936	P1036	H4	R	0	18	0
1937	P1042	H4	R	0	6	0
1938	P1044	H4	R	0	16	0
1939	P2009	H4	R	0	17	0
1940	P2021	H4	R	0	5	0
1941	P2022	H4	R	0	6	0
1942	P2031	H4	R	0	12	0
1943	P2040	H4	R	1	8	0.125
1944	P3005	H4	R	1	15	0.0666667
1945	P3019	H4	R	0	8	0
1946	P3020	H4	R	0	7	0
1947	P4035	H4	R	0	6	0
1948	P4048	H4	R	0	3	0
1949	P4054	H4	R	2	11	0.181818
1950	P4057	H4	R	0	6	0
1951	P4059	H4	R	0	5	0
1952	P4064	H4	R	0	6	0
1953	C1	H5	A	0	3	0
1954	C19	H5	A	0	3	0
1955	P2	H5	A	0	20	0
1956	P3	H5	A	0	9	0
1957	P4	H5	A	0	7	0
1958	P15	H5	A	0	7	0
1959	P20	H5	A	0	3	0
1960	P21	H5	A	0	3	0
1961	P22	H5	A	0	9	0
1962	P23	H5	A	0	13	0
1963	P25	H5	A	0	9	0
1964	P27	H5	A	0	6	0
1965	P28	H5	A	0	9	0
1966	P30	H5	A	0	21	0
1967	P31	H5	A	0	9	0
1968	P32	H5	A	0	9	0
1969	P33	H5	A	0	15	0
1970	P34	H5	A	0	9	0
1971	P35	H5	A	0	15	0
1972	P36	H5	A	0	9	0
1973	P37	H5	A	0	15	0
1974	P38	H5	A	0	9	0
1975	P39	H5	A	0	9	0
1976	P40	H5	A	2	20	0.1
1977	P41	H5	A	2	21	0.0952381
1978	P42	H5	A	0	3	0
1979	P43	H5	A	0	9	0
1980	P44	H5	A	0	3	0
1981	P45	H5	A	0	9	0
1982	P46	H5	A	0	3	0
1983	P47	H5	A	0	12	0
1984	P48	H5	A	0	23	0
1985	P49	H5	A	1	27	0.037037
1986	P50	H5	A	0	10	0
1987	P51	H5	A	0	20	0
1988	P52	H5	A	0	16	0
1989	P53	H5	A	0	3	0
1990	P54	H5	A	0	16	0
1991	P55	H5	A	0	7	0
1992	P56	H5	A	0	3	0
1993	P57	H5	A	0	13	0
1994	P58	H5	A	0	7	0
1995	P1013	H5	A	0	3	0
1996	P1029	H5	A	0	12	0
1997	P1036	H5	A	4	15	0.266667
1998	P1042	H5	A	0	3	0
1999	P1044	H5	A	0	9	0
[truncated: 3,857 more rows]

## Sheet: quantitative
	H1_A	H1_D	H1_E	H1_F	H1_L4	H1_L5	H1_LA	H1_R	H2_A	H2_D	H2_E	H2_F	H2_L4	H2_L5	H2_LA	H2_R	H3_A	H3_D	H3_E	H3_F	H3_L4	H3_L5	H3_LA	H3_R	H4_A	H4_D	H4_E	H4_F	H4_L4	H4_L5	H4_LA	H4_R	H5_A	H5_D	H5_E	H5_F	H5_L4	H5_L5	H5_LA	H5_R	H6_A	H6_D	H6_E	H6_F	H6_L4	H6_L5	H6_LA	H6_R	H7_A
C1	0	0	0	0	0	0	0	0	0	0	0	0	0	0	0	0	0	0	0	1	0	0	0	0	0	0	0	0.8	0	0	0	0	0	0	0	1	0	0	0	0	0	0	0	0	0	0	0	0	0
C19	0	0	0	0	0	0	0	0	0	0	0	0	0	0	0	0	0	0	0	1	0	0	0	0	0	0	0	0	0	0	0	0	0	0	0	0	0	0	0	0	0	0	0	1	0	0	0	0	0
P2	0	1	0	1	0	0	0	1	0	1	0	0.888889	0	0	0	0	0	0	0	0	0	0	0	0	0	0.727273	0	0	0	0	0	0.727273	0	1	0	0.05	0	0	0	0	0	0.666667	0	0	0	0	0	0.944444	0
P3	0	0	0	0.133333	0	0	0	0	0	0	0	0	0	0	0	0	0	0	0	1	0	0	0	0	0	0	0	1	0	0	0	0	0	0	0	1	0	0	0	0	0	0	0	0	0	0	0	0	0
P4	0	0.75	0	1	0	0	0	0.125	0	0	0	1	0	0	0	0.111111	0.111111	0	0	0	0	0	0	0	0	0.166667	0	0	0	0	0	0	0	0	0	0	0	0	0	0	0	0.375	0	0	0	0	0	0	0
P15	0	0.888889	0	1	0	0	0	0	0	0	0	1	0	0	0	0	0	0	0	0	0	0	0	0	0.135135	0.0810811	0	0	0.540541	0	0	0.027027	0	0	0	0	0	0	0	0	0	0.75	0	0.125	0	0	0	0	0
P20	0	0	0	0	0	0	0	0	0	0	0	0	0	0	0	0	0	0	0	1	0	0	0	0	0	0	0	0	0	0	0	0	0	0	0	1	0	0	0	0	0	0	0	0.333333	0	0	0	0	0
P21	0.333333	0.333333	0	1	0	0	0	0	0	1	0	1	0	0	0	0.333333	0.266667	0	0	0	0.8	0	0	0	0	0	0	0	0.875	0.0625	0	0	0	1	0	0	0	0	0	0	0.666667	0	0	0	0	0	0	0	0
P22	0	0	0	0	0	1	0	0	0	0	0	0.2	0	0.2	0	0	0	0	0	0	0	0	0	0	0	0	0	0	0	0.941176	0	0	0	0	0	0	0	0.333333	0	0	0	0	0	0	0	1	0	0	0
P23	0	0.0666667	0	0.266667	0	0.866667	0	0	0	0	0	0	0	0	0	0	0	0	0	0	0	0	0	0	0	0	0	0.0909091	0	0.818182	0	0	0	0.0769231	0	0	0	0	0	0	0	0	0	0	0	0.6	0	0	0
P25	0	0	0	0.285714	0	0	0	0	0	0	0	0.0714286	0	0	0	0	0	0	0	0.928571	0	0	0	0	0	0	0	1	0	0	0	0	0	0	0	1	0	0	0	0	0	0	0	0.333333	0	0	0	0	0
P27	0	0	0	0.111111	0	0	0	0	0	0	0	0.125	0	0	0	0	0	0	0	0	0	0	0	0	0	0	0	0	0	0	0.294118	0	0	0	0	0	0	0	0	0	0	0	0	0	0	0	0.285714	0	0
P28	0	0.888889	0	0.666667	0.333333	0	0	0.888889	0	0.777778	0	0.333333	0	0	0	0	0	0	0	0	0.125	0	0	0	0	0	0	0	0	0	0	0	0	1	0	0	0	0	0	0	0	0	0	0	0	0	0	0	0
P30	0	0	0	0.263158	0	0	0	0	0	0	0	0.15	0	0	0	0	0	0	0	1	0	0	0	0	0	0	0	0	0	0	0	0	0	0.047619	0	0	0	0	0	0	0	0	0	1	0	0	0	0	0
P31	0	0	0	0	0	0	0	0	0	0	0	0	0	0	0	0.111111	0	0	0	1	0	0	0	0	0	0	0	1	0	0	0	0	0	0	0	0	0	0	0	0	0	0	0	0.142857	0	0	0	0	0
P32	0	0	0	0	0	0	0	0	0	0	0	0.2	0	0	0	0	0	0	0	0.923077	0	0	0	0	0	0	0	1	0	0	0	0	0	0	0	0	0	0	0	0	0	0	0	0	0	0	0	0	0
P33	0	0	0	0	0	0	0	0	0	0	0	0	0	0	0	0	0	0	0	1	0	0	0	0	0	0	0	0	0	0	0	0	0	0	0.0666667	0	0	0	0	0	0	0	0	0.928571	0	0	0	0	0
P34	0	0	0	0.2	0	0	0	0	0	0	0	0	0	0	0	0	0	0	0	1	0	0	0	0	0	0	0	0	0	0	0	0	0	0	0	0	0	0	0	0	0	0	0	0.888889	0	0	0	0	0
P35	0	0	0	0	0	0	0	0	0	0	0	0	0	0	0	0	0	0	0	1	0	0	0	0	0	0	0	0	0	0	0	0	0	0	0	0	0	0	0	0	0	0	0	1	0	0	0	0	0
P36	0	0	0	0	0	0	0	0	0	0	0	0.214286	0	0	0	0	0	0	0	1	0	0	0	0	0	0	0	0	0	0	0	0	0	0	0	0	0	0	0	0	0	0	0	1	0	0	0	0	0
P37	0	0	0	0.857143	0	0	0	0	0	0	0	0.733333	0	0	0	0	0	0	0	0.730769	0	0	0	0	0	0	0	0	0	0	0	0	0	0	0	0.0666667	0	0	0	0	0	0	0	0.642857	0	0	0	0	0
P38	0	0.390244	0.731707	0.390244	0	0	0	0.146341	0.185185	0.222222	0.888889	0.037037	0	0	0	0.0740741	0	0	0.555556	0	0	0	0	0	0	0.0909091	0.363636	0	0	0	0	0.181818	0	0	0.444444	0	0	0	0	0	0	0	0.9	0	0	0	0	0.25	0
P39	0	0.157895	0.578947	0.105263	0	0	0	0.210526	0	0.0666667	0.8	0.2	0	0	0	0	0	0	0.461538	0	0.285714	0	0	0	0	0	0	0	0	0	0	0	0	0	0.777778	0	0	0	0	0	0	0.0714286	1	0	0	0	0	0.285714	0
P40	0	0.333333	0.333333	0.333333	0	0	0	0.0666667	0	0	0.6	0.0666667	0	0	0	0	0	0.111111	0	0	0	0	0	0	0	0	0.166667	0	0	0	0	0	0.1	0.1	0.55	0	0	0	0	0	0	0	0.222222	0	0	0	0	0.444444	0
P41	0	0.0714286	0.0714286	0.142857	0	0	0	0.142857	0	0	0.65	0.05	0	0	0	0.1	0	0	0.25	0	0	0	0	0.0625	0	0	0	0	0	0	0	0	0.0952381	0	0.285714	0.047619	0	0	0	0.047619	0	0	0.4	0.0666667	0	0	0	0	0
P42	0	0	1	0	0	0	0	0	0	0	1	0	0	0	0	0	0	0	1	0	0	0	0	0	0	0	0.666667	0	0	0	0	0	0	0	1	0	0	0	0	0	0	0	1	0	0	0	0	0	0
P43	0	0.222222	0.333333	0	0	0	0	0.222222	0	0	0.333333	0.666667	0	0	0	0	0	0.25	0.5625	0.25	0	0	0	0.0625	0	0	1	0	0	0	0	0.333333	0	0	0.333333	0	0	0	0	0.111111	0	0	0.705882	0	0	0	0	0.117647	0
P44	0.777778	0.222222	0.111111	0.888889	0	0	0	0.111111	0	0	0	0.333333	0	0	0	0	0	0	0	0	0	0	0	0	0	0	0	0	0	0	0	0	0	1	0	0	0	0	0	0	0	0.333333	0.555556	0	0	0	0	0.666667	0
P45	0	0.65	0.35	0.05	0	0	0	0.8	0	0	0.375	0	0	0	0	0	0	0	0	0.111111	0	0	0	0.111111	0	0	1	0	0	0	0	0	0	0	0.333333	0	0	0	0	0	0	0.9	0.9	0	0	0	0	1	0
P46	0	0.952381	0.714286	0	0	0	0	0.809524	0	0	0	0	0	0	0	0	0	0	0	0	0	0	0	0	0	0	0	0	0	0	0	0	0	0	0	0	0	0	0	0	0	0.333333	0.666667	0	0	0	0	0.333333	0.111111
P47	0	1	0.666667	0.0952381	0	0	0	0.952381	0	0	0	0	0	0	0	0	0	0	0	0	0	0	0	0	0	0	0.583333	0	0	0	0	0.0833333	0	0	0.75	0	0.333333	0	0	0.416667	0	1	0.666667	0	0	0	0	1	0
P48	0	0.181818	0.181818	0.0909091	0	0	0	0.181818	0.0909091	0.0909091	0.272727	0	0	0	0	0	0	0	0.0833333	1	0	0	0	0	0	0.111111	0.111111	0	0	0	0	0.111111	0	0	0.0869565	0.826087	0	0	0	0	0.0909091	0.0909091	0.181818	0	0	0	0	0.181818	0
P49	0	0.4	0.4	0	0	0	0	0.25	0	0	0.6	0.133333	0	0	0	0	0	0	0.769231	0	0	0	0.0714286	0	0	0	0.666667	0	0	0	0	0	0.037037	0	0.740741	0	0	0	0	0	0	0.1	0.65	0	0	0	0	0.05	0
P50	0	0	0	0.0833333	0	0	0.333333	0	0	0	0	0	0	0	0.333333	0	0	0	0	0	0	0	0	0	0	0	0	0	0	0	0	0	0	0	0	0.1	0.2	0	0	0	0	0	0	0	0	0	0	0	0
P51	0	0.866667	0.4	0	0	0	0	0.8	0	0	0.6	0	0	0	0	0	0	0	0.272727	0	0	0	0	0	0	0	0.1	0	0	0	0	0	0	0	0.45	0	0	0	0	0.35	0	0.625	0.416667	0.125	0	0	0	0.75	0
P52	0	1	1	0	0	0	0	1	0.1	0.1	0.8	0.1	0	0	0	0	0	0	1	0	0	0	0	0	0	0.545455	1	0	0	0	0	0.181818	0	0	0.625	0.125	0	0	0	0	0	1	0.666667	0	0	0	0	1	0
P53	0	0	0	0	0	0	0	0	0	0	0	0	0	0	0	0	0	0	0	1	0	0	0	0	0	0	0	0	0	0	0	0	0	0	0	1	0	0	0	0	0	0	0	0	0	0	0	0	0
P54	0	1	1	0	0	0	0	0.666667	0	0.0714286	1	0	0	0	0	0.285714	0	0	0.888889	0	0	0	0	0	0	0.166667	1	0	0	0	0	0	0	0	0.875	0	0	0	0	0	0	0.888889	0.888889	0	0	0	0	0.888889	0
P55	0	1	0.777778	0	0	0	0	0.555556	0	0	0.8	0.0666667	0	0	0	0	0	0	1	0	0	0	0	0	0	0	1	0	0	0	0	0	0	0	0.857143	0	0	0	0	0	0.0714286	0.785714	0.785714	0	0	0	0	0.642857	0
P56	0	1	0	0.666667	0	0	0	0	0	0.666667	1	1	0	0	0	0.666667	0	0	1	0	0	0	0	0	0	0	0	0	0	0	0	0	0	0	1	0	0	0	0	0	0	0	0	0	0	0	0	0	0
P57	0	1	0.888889	0	0	0	0	1	0	0	1	0	0	0	0	0	0	0	0.888889	0	0	0	0	0	0	0	0.882353	0	0	0	0	0	0	0	0.615385	0	0	0	0	0	0	0.888889	0.777778	0.111111	0	0	0	0.888889	0.1
P58	0	0.65	0	0.8	0	0	0	0.05	0.263158	0.578947	0.157895	0.736842	0	0	0	0	0	0.166667	0.333333	0	0	0	0	0	0	0	0.25	0	0.75	0	0	0	0	1	0	0	0	0	0	0	0	0.333333	0	0	0	0	0	0	0
P1013	0	0	0	1	0	0	0	0	0	0	0	1	0	0	0	0	0	0	0	0	0	0	0	0	0	0	0	0	0	0	0	0	0	0	0	1	0	0	0	0	0	0	0	0	0	0	0	0	0
P1029	0.6	0.4	0	1	1	0	0	0	0	1	0	1	0.166667	0	0	0.333333	0.0909091	0.0454545	0	0	0.818182	0.0454545	0.0909091	0	0.222222	0.166667	0	0	1	0	0	0.111111	0	1	0	0	0.416667	0	0	1	0	0.8	0	0	0.8	0	0	0	0
P1036	0.111111	0.888889	0	1	0	0	0	0	0	0	0	1	0	0	0	0	0	0.666667	0	0	0	0	0	0	0	0	0	0	0.777778	0	0	0	0.266667	0.0666667	0	0	0	0.0666667	0	0	0	0	0	0	0	0	0	0	0
P1042	0	0	0	0	0	0	0	0	0	0	0	1	0	0	0	0	0	0	0	0	0	0	0	0	0	0	0	0	0	0	0	0	0	0	0	1	0	0	0	0	0	0	0	0	0	0	0	0	0
P1044	0	1	0	1	0	0	0	0.111111	0	0	0	1	0	0	0	0	0	0.666667	0	0	0	0	0	0	0.125	0.1875	0	0	0.875	0	0	0	0	0.111111	0	0	0	0	0	0	0.25	0.75	0	0	0	0	0	0	0
P2009	0	0.28125	0.46875	0.25	0	0.71875	0	0.15625	0.1	0.15	0.75	0	0	0.65	0	0.05	0	0	0.62963	0	0	0	0	0	0.0588235	0.0588235	0.941176	0	0	0.941176	0	0	0	0	0.857143	0	0	0.666667	0	0	0	0.15	0.85	0	0	0.7	0	0.05	0.1
P2021	0	0.888889	0	1	0	0	0	0.888889	0	0	0	1	0	0	0	0	0.111111	0.222222	0.111111	0	0	0	0	0	0	0.6	0	0	1	0	0	0	0.157895	0.105263	0.105263	0	0.0769231	0.0526316	0.230769	0	0	1	0	0	0	0	0	1	0
P2022	0	0	0	1	0	0	0	0	0	0	0	1	0	0	0	0	0	0	0	0	0	0	0	0	0	0	0	1	0	0	0	0	0	0	0	0	0	0	0	0	0	0	0	1	0	0	0	0	0
P2031	0	1	0	1	0	0	0	0	0	0	0	0.95	0	0.05	0.3	0	0.333333	0	0	0	0	0	0	0	0.25	0.25	0	0	0.333333	0	0	0	0.307692	0	0	0	0.153846	0	0.384615	0	0	1	0	0	0	0	0	0	0
P2040	0	0.636364	0	0.909091	0	0	0	0	0	0	0	1	0	0	0	0	0.266667	0	0	0	0.2	0.0666667	0.0666667	0	0	0.375	0	0	0	0	0	0.125	0.153846	0	0	0	0.0769231	0	0.0769231	0	0	1	0	0	0	0	0	0	0
P3005	0	0.25	0.666667	0.0833333	0	0.583333	0	0.0833333	0	0	1	0	0	0.6	0	0	0	0	0.666667	0	0	0	0	0	0	0	0.4	0	0	1	0	0.0666667	0	0	0.666667	0	0	0.611111	0	0	0	0.0714286	0.642857	0	0	0.571429	0	0.142857	0
P3019	0	0	0	0.1	0	0	0.25	0	0	0.0434783	0	0.26087	0	0	0.176471	0	0	0	0	0	0	0	0	0	0	0	0	0.125	0	0	0	0	0	0	0	0.818182	0	0	0	0.0909091	0	0	0	0.111111	0	0	0	0	0
P3020	0	0	0	0.0555556	0	0.333333	0	0	0	0	0	0	0	0.454545	0	0	0	0	0	0	0	0	0	0	0	0	0	0	0	1	0	0	0.0416667	0	0	0	0	0.583333	0	0	0	0	0	0	0	0.363636	0	0	0
P4035	0	0	0	0.1	0	0	0	0	0	0	0	0	0	0	0	0	0	0	0	1	0	0	0	0	0	0	0	0	0	0	0	0	0	0	0	0	0	0	0	0	0	0	0	0	0	0	0	0	0
P4048	0	0	0	0	0	1	0	0	0	0	0	0.0769231	0	0.230769	0	0	0	0.0666667	0	0.0666667	0	0	0	0	0	0	0	0	0	1	0	0	0	0	0	0	0.0714286	0.45	0.142857	0	0	0	0	0	0	0.785714	0	0	0
P4054	0	0	0.466667	0	0	0	0	0.0666667	0.0769231	0.0384615	0.769231	0	0.0714286	0	0	0	0.0540541	0	0.648649	0.72973	0	0	0	0	0	0.454545	0.727273	0	0.0909091	0	0	0.181818	0	0.25	0.625	0.75	0	0	0	0.208333	0	0.133333	0.7	0.566667	0	0	0	0.1	0
P4057	0	0	0	0	0	0	0	0	0	0	0	0	0	0	0	0	0	0	0	1	0	0	0	0	0	0	0	1	0	0	0	0	0	0	0	1	0	0	0	0	0	0	0	0	0	0	0	0	0
P4059	0	0.555556	0	1	0	0	0	0	0	0.538462	0	0.846154	0	0	0	0	0	0	0	0	0	0	0	0	0	0.2	0	0	0.2	0	0	0	0	1	0	0	0	0	0	0.666667	0	0	0	0	0	0	0	0	0
P4064	0	0	0	0	0	0	0	0	0	0	0	0	0	0	0	0	0	0	0	1	0	0	0	0	0	0	0	0	0	0	0	0	0	0	0	1	0	0	0	0	0	0	0	0	0.333333	0	0	0	0
[truncated: 47 more columns]
