# Supplementary material for: Infection phenotypes of a coevolving parasite are highly diverse, structured, and specific
Source: Evolution. 2021 Aug 30;75(10):2540–54. doi: 10.1111/evo.14323 (PMC9290032; doi:10.1111/evo.14323)
Supplement: Supplementary file 15 — Supplemental table 3: Loadings for principal component analysis [file EVO-75-2540-s008.xlsx]

## Sheet: loadings_infectivityPCA
	PC1	PC2	PC3	PC4	PC5	PC6	PC7	PC8	PC9	PC10	PC11	PC12	PC13	PC14	PC15	PC16	PC17	PC18	PC19	PC20	PC21	PC22	PC23	PC24	PC25	PC26	PC27	PC28	PC29	PC30	PC31	PC32	PC33	PC34	PC35	PC36	PC37	PC38	PC39	PC40	PC41	PC42	PC43	PC44	PC45	PC46	PC47	PC48	PC49
H1_D	-0.260119	0.087029	-0.0822301	0.379925	0.022906	0.00949113	-0.0238712	-0.184692	0.0438083	0.181833	0.198594	-0.167965	0.0046711	0.352392	0.256831	-0.0941746	0.0628788	-0.163877	-0.0273819	0.0633453	-0.113854	-0.14598	0.0354401	-0.3237	-0.0521234	0.142306	0.0942417	-0.0239247	0.141435	-0.0641114	0.0878716	0.121137	0.00183987	-0.0232072	0.0580268	-0.0603485	0.0400488	0.161208	-0.0813449	-0.100912	0.0769995	0.0547058	0.121223	-0.0506906	0.058021	0.0671184	0.050641	0.0828662	0.135194
H1_E	-0.158123	-0.192837	-0.042721	0.0813558	0.00812471	0.0423095	0.105006	0.0877002	-0.0460286	-0.0109304	-0.133893	0.132113	-0.195164	0.19976	0.0112838	-0.26326	0.00898229	0.0689144	-0.000143128	-0.214624	0.0109333	0.192897	-0.0600457	-0.0521045	0.0973772	-0.0681722	-0.142995	0.276557	-0.0453416	0.163717	0.24419	-0.0371512	0.0901581	0.0924608	0.0551079	-0.335355	-0.284646	-0.0981147	0.0836532	0.306884	0.0154504	0.0823053	0.141276	-0.00783101	0.0297394	-0.164341	0.0941166	0.0800754	0.0955185
H1_F	-0.087564	0.30424	0.0495209	-0.15194	-0.0869447	-0.278373	0.0594631	-0.0743398	0.13026	0.00707715	-0.0953733	0.378073	0.199293	0.217007	0.0802312	-0.0814869	0.0453417	-0.121867	0.0432889	-0.187171	0.315804	-0.00997546	0.192842	0.0161951	-0.149084	0.0225371	-0.00989695	-0.144434	0.199139	-0.0750726	0.15817	-0.270614	0.115952	0.123449	-0.177572	0.0273095	0.0423104	0.0414139	0.0410675	0.0239995	-0.0665524	-0.166929	-0.0210334	0.055243	0.00740918	-0.040189	-0.0370833	0.0266822	0.0735083
H1_L4	-0.0136591	0.0376918	0.00407139	-0.049644	0.102271	0.0516041	0.106844	0.173077	-0.162121	0.0213626	0.178238	0.130412	0.0198233	-0.103961	-0.041631	-0.0164228	0.0498541	0.129659	0.00983393	0.0961708	-0.0799744	0.0233359	0.395901	-0.331228	-0.0577859	-0.202251	0.0555359	0.0682766	0.143515	0.115022	-0.0646867	-0.0514398	-0.0437013	0.0642442	-0.02579	0.128037	-0.0869693	0.252095	-0.00125044	0.12949	0.222301	0.0465377	0.382988	-0.0425439	-0.102331	0.0271097	-0.164547	-0.0783217	-0.174851
H1_L5	0.028019	-0.0407855	0.292099	0.0499667	0.15548	-0.0530894	-0.0300487	-0.0285976	0.0709245	0.0258962	0.00602687	0.00829759	-0.0180531	0.0383489	-0.0429877	0.103185	-0.145682	0.0746902	0.31728	-0.195654	-0.0374605	-0.195873	0.031762	-0.0791992	-0.00316213	-0.0475459	-0.0405331	-0.0293646	0.0498259	0.102915	2.71582e-06	-0.0231305	-0.19311	-0.0892369	0.130708	-0.0545909	0.00931845	0.0452887	0.224777	-0.113513	0.00263642	0.0849599	-0.00142956	0.0718473	-0.0584936	-0.158783	0.138529	-0.0874148	-0.111478
H2_D	-0.0699472	0.110952	0.00881904	-0.280589	0.245707	0.155943	0.166519	0.0406817	-0.072776	0.323698	0.300977	-0.0606046	0.0705296	0.0403938	0.0423222	-0.159316	-0.0187545	0.0552081	-0.0148977	0.071762	0.0241698	-0.187155	-0.197696	-0.0433557	-0.0703974	0.34341	-0.113533	0.00234353	0.0523416	0.143333	0.044295	-0.0494983	0.159134	0.086048	0.158063	0.0439505	0.110574	-0.249167	0.0890383	0.045033	0.0592593	-0.0609129	-0.120855	-0.11051	-0.0609795	-0.0611372	-0.0730901	-0.100528	-0.0367719
H2_E	-0.18607	-0.218389	-0.0127601	-0.187993	0.079965	-0.156341	-0.102276	-0.0284866	0.0433008	-0.00524005	0.0805119	-0.0374022	-0.121198	-0.140435	0.00137347	0.079119	0.170628	-0.0180904	-0.218264	-0.145287	0.294538	-0.0851275	0.136818	-0.203016	0.252838	0.132498	-0.0649124	-0.240366	-0.146297	0.0140653	-0.0846304	-0.031498	-0.0700109	0.00472094	0.355886	-0.0538879	0.105084	-0.0418052	-0.102884	0.210654	-0.109874	-0.197784	0.129121	0.143817	-0.0120018	0.0251782	0.0973185	0.0264155	-0.110302
H2_F	-0.0817838	0.291525	0.0193677	-0.15137	-0.263562	-0.379404	-0.104022	0.162607	0.11567	0.107166	0.102178	-0.0229142	0.194766	-0.0335314	0.101757	-0.328892	-0.034123	0.158255	-0.0439595	-0.0848628	-0.249703	-0.175252	-0.0897375	0.153734	0.268162	-0.208217	-0.047223	-0.0670349	-0.0971364	0.0287493	0.0293888	0.254962	-0.154151	-0.0478186	0.100027	-0.024855	-0.109948	0.0114065	-0.0876984	0.0366917	0.0710266	0.0362773	0.0411399	-0.0767242	-0.0597954	0.00704405	-0.0360988	-0.0535872	-0.0247484
H2_L4	-0.00187131	0.00365439	-0.00117195	-0.00996601	0.0144188	-0.00048737	0.0228535	0.0439958	-0.0190414	-0.000229853	0.0252105	0.0169821	-0.010308	-0.0163852	-0.0212133	0.00620019	-0.00450238	0.0113433	-0.00791339	0.0167453	-0.00392928	-0.0202407	0.069942	-0.0315866	-0.00967434	-0.0280865	0.0179306	-0.0263214	0.0274253	0.00927303	0.022714	-0.00673681	-0.0284618	0.00717259	-0.0348854	0.0183078	-0.0503082	0.00681799	-0.0235	-0.0142807	-0.0533059	-0.00231392	-0.0415738	-0.00372737	0.100602	0.139526	-0.239966	0.161762	-0.149113
H2_L5	0.00455346	-0.032474	0.159886	0.013837	0.117507	-0.0698577	-0.0226523	0.0174858	0.0726332	0.00170747	-0.0146734	0.0651463	0.0442629	0.0349549	0.0305033	-0.0928151	0.151347	-0.0806343	-0.206856	0.138657	-0.0537265	0.121051	-0.0239697	0.0313521	-0.00384426	0.0611528	0.0932425	0.003017	-0.0716768	0.0143975	-0.0655645	0.0411813	-0.00911195	0.0352162	-0.0254102	0.0808969	-0.0235162	-0.00617385	0.214194	-0.0309891	-0.00525304	0.0344121	-0.0742364	-0.0630577	-0.00962486	-0.519794	-0.318094	0.289377	-0.279052
H3_D	-0.0167473	0.0400094	0.0108249	0.0313444	-0.0173852	-0.0726672	-0.0727072	0.053278	-0.0538702	-0.134266	-0.152324	-0.236677	0.0241409	0.200585	0.18555	0.0950183	-0.0179625	-0.0215338	-0.00533193	0.133951	-0.00558599	-0.0694364	0.196612	-0.193009	0.161867	-0.112161	-0.271698	0.0121529	-0.132435	0.406056	0.120186	0.072566	0.0185077	0.082649	-0.369434	0.118743	0.242885	-0.339825	0.0308149	-0.0464334	-0.0635993	-0.0302137	-0.0136107	0.0929637	0.000817357	-0.0443886	0.0505231	-0.0654669	-0.0494274
H3_E	-0.178254	-0.17832	-0.0463108	-0.149508	0.108758	-0.175749	-0.0970845	0.0394969	0.15206	0.044913	0.0191888	-0.207591	-0.109116	-0.14844	0.147545	-0.031381	-0.0935556	0.380816	-0.169591	-0.180359	-0.112405	0.039392	0.0285601	-0.00377451	-0.138201	-0.0874635	0.130851	0.102168	0.165599	-0.195049	-0.0483562	-0.231978	0.102353	0.0174748	-0.232443	-0.149275	0.31233	-0.0688035	0.0937462	-0.14743	-0.0194168	0.146422	0.0875942	0.0277025	-0.123957	-0.00364768	-0.0408996	-0.0595526	0.0840722
H3_F	0.214827	-0.0488311	-0.315526	0.0247653	0.345214	-0.148616	-0.00293474	0.017429	0.0709534	-0.0151255	-0.113476	-0.115465	0.0220711	0.0298288	-0.158099	-0.0795713	-0.0783455	-0.126766	0.056327	0.0657108	-0.0519611	-0.136948	0.0891774	-0.0350443	0.0574952	-0.00135581	0.0624037	-0.248418	0.0121981	-0.116799	0.270723	0.0109986	0.112851	-0.198583	-0.0992266	-0.152253	-0.0242434	0.147317	-0.0738279	0.272305	0.112811	0.105654	-0.198381	0.166137	-0.0680707	-0.161723	-0.138336	-0.287133	-0.028631
H3_L4	-0.0227965	0.0513148	0.00916814	-0.106569	0.11414	0.0380569	0.089929	0.201048	-0.231368	-0.0251734	0.135921	0.129164	-0.0199868	-0.148551	-0.0683909	-0.0734334	9.08465e-05	0.006945	0.108505	-0.112248	-0.0928474	0.0711122	-0.186852	0.035155	0.220577	0.27646	0.0327423	-0.0390124	-0.153727	0.0797051	0.157908	-0.0415136	0.0402147	-0.130606	-0.406122	0.176047	0.155546	0.188046	0.0542896	0.0538747	0.0502111	-0.039588	0.165652	-0.0675419	0.0771422	0.049815	0.0979385	0.0623007	0.122147
H3_L5	-0.00112415	0.00290606	0.00016312	0.00208264	0.00272662	-0.00132501	0.00197392	0.00779551	-0.00410524	-0.00140091	0.00749805	0.0141577	0.000600992	-0.0164492	-0.0159648	-0.00437867	-0.00495188	0.00899467	-0.00338136	-0.002763	-0.0043905	-3.5148e-05	0.010094	-0.00849517	0.00276732	-0.00545702	0.0039846	-0.0016454	-0.0101427	0.0103333	-0.0216405	0.0140252	-0.012897	-0.0233746	-0.06749	0.0385691	0.0120405	-0.0401438	-0.00291239	0.11772	0.0293993	-0.0962607	-0.0481205	-0.00247922	0.0925945	0.133455	0.113125	-0.0728309	-0.187692
H4_D	-0.0495866	0.0428039	-0.0276752	0.0691256	0.0383909	-0.0535497	0.0462913	0.0879888	0.183254	0.0922427	-0.0146906	0.00656603	-0.114497	0.078686	-0.312016	0.0120094	-0.267066	0.109896	-0.274938	0.145695	0.315652	-0.163735	-0.311005	-0.099286	-0.193818	-0.147983	-0.224216	-0.162202	-0.066601	0.19822	-0.0430736	-0.0668672	-0.0104907	0.094393	-0.113227	0.0292008	-0.213539	0.129844	0.0607248	-0.111057	-0.0490281	0.136496	0.0907811	-0.0990948	0.0117895	0.153083	-0.049355	-0.055867	-0.0344787
H4_E	-0.15351	-0.18671	-0.0318408	0.120659	0.060845	-0.0348973	0.188414	0.301059	0.193592	0.0860705	-0.307576	-0.237284	0.324143	-0.232574	0.234452	-0.18511	-0.0414926	0.113382	0.21115	0.0796466	0.0687803	0.0800222	0.0292437	0.0243187	-0.269052	0.115226	-0.0299917	-0.0601654	-0.00175735	0.0994955	-0.109073	0.0850625	0.0909541	0.0314628	0.054897	0.0702359	-0.0479892	0.143261	-0.0433024	0.112547	-0.0809689	-0.115292	-0.0380021	0.0310939	0.171539	0.0149004	0.0687044	0.0879579	-0.0259584
H4_F	0.113871	-0.00952513	-0.125003	0.0126914	0.0670722	-0.145694	-0.127146	-0.0153894	-0.212721	0.456286	-0.38648	0.403011	-0.116036	-0.104972	0.352806	0.29558	-0.145451	0.0892116	-0.0849803	0.116686	-0.138339	-0.0441477	-0.0637984	-0.098833	0.00123036	0.0989683	-0.00354173	-0.0664197	-0.0644206	-0.0192472	-0.00172874	0.0615104	-0.0583641	0.00630773	0.00530072	-0.063747	-0.0616962	-0.0394418	0.0117323	-0.013328	0.0161376	-0.0216459	0.0438971	-0.0593727	0.0017888	0.0129689	0.00107781	0.00788799	0.000191655
H4_L4	-0.0644116	0.161906	0.0126567	-0.00778484	0.135968	-0.12103	0.0081372	0.336796	-0.259755	-0.204949	-0.0981722	-0.225354	-0.0559717	0.290812	0.139814	0.290496	0.156043	0.105427	-0.0794897	-0.0382407	0.0100746	-0.159065	0.0805537	0.309774	-0.000827047	0.13906	0.0739016	0.0489214	-0.149629	0.0604361	0.0619773	-0.213311	0.0702482	0.0163823	0.212489	-0.0590599	-0.134628	0.257415	0.0415771	-0.121471	-0.036574	0.0298595	-0.00509663	-0.0781889	0.00715494	0.0802172	-0.0787824	-0.0141333	0.00666138
H4_L5	0.0345577	-0.0571356	0.395617	0.0552335	0.222029	-0.0828513	-0.0414011	-0.0197586	0.0944619	0.0277815	0.0064413	0.0250078	-0.0271805	0.0448774	-0.0433036	0.0367849	-0.00356596	0.019504	0.0607185	-0.00819385	-0.0862675	0.069295	-0.0052427	0.0139831	0.0505778	0.0443463	0.0134457	0.000632889	-0.0283112	-0.0551347	0.0861671	0.0336315	0.207157	0.199664	-0.0948817	-0.0684257	-0.051089	-0.035554	-0.580725	-0.0795418	-0.176847	0.0492387	0.049014	-0.235301	-0.137805	-0.0556471	-0.0181441	-0.042617	-0.215903
H5_D	-0.062124	0.161961	0.0167132	-0.302284	0.258254	0.368025	0.349561	0.0419586	0.093192	0.22242	-0.109076	0.00127693	0.0347676	0.0866256	0.0586363	0.0528243	0.00559978	-0.134765	-0.0506041	-0.122583	0.0199905	0.00781243	0.0413457	0.141212	0.0599084	-0.277703	0.0915797	-0.0216001	-0.0590838	-0.0255917	0.0372105	0.181344	-0.12875	-0.0286052	-0.0336398	-0.203889	0.0471151	0.00575647	-0.122357	-0.203683	-0.0811563	0.0634757	0.101488	0.241861	0.0525305	0.0224683	0.0734518	0.0810793	0.00811871
H5_E	-0.170139	-0.198752	-0.0152576	-0.104413	0.0415486	-0.132017	-0.0666978	0.020845	-0.0133988	0.00565777	0.123481	0.0238929	0.243303	0.00415407	0.0149968	0.102935	-0.0884188	-0.216022	-0.102254	0.0226446	-0.118843	-0.161479	-0.143998	-0.0674754	-0.00834778	-0.0804865	0.110922	0.279374	0.0354802	-0.116941	0.198365	-0.27225	-0.0233872	-0.182273	-0.100289	0.00758593	-0.19897	-0.114978	0.0607243	0.0303822	-0.015979	0.0332264	-0.0918841	0.0481217	0.125462	0.195423	0.170278	0.197193	-0.329546
H5_F	0.165675	-0.0287323	-0.192072	-0.0766168	-0.0420411	0.0958524	-0.416541	0.507805	0.382674	0.225937	0.112495	0.093828	-0.198127	0.166042	-0.0577161	0.051936	0.1886	-0.214913	0.174566	-0.0512275	-0.0883995	0.0487113	-0.0238518	-0.0201597	-0.0520826	-0.00722851	-0.034741	0.112827	0.0641957	0.0833877	-0.089855	-0.0722285	0.00983041	0.0503258	0.0178207	0.0593429	0.0908025	0.0341914	-0.0533162	-0.0169798	-0.057416	-0.0219672	-0.0121796	0.048115	0.024328	-0.000211855	0.0271802	0.0269281	0.00657208
H5_L4	-0.00669986	0.0147735	0.00660522	0.0349272	0.0141753	0.0270531	0.0532786	0.0931914	-0.0798414	-0.0312459	0.100005	0.111746	0.0946423	0.00625999	-0.0423387	0.0325437	-0.0983289	0.0449193	-0.063914	0.0379739	-0.0754852	-0.0376938	0.104539	-0.033672	-0.0400915	0.0410333	0.0382593	0.202439	0.203156	-0.00106392	0.0231568	0.0389178	-0.241537	-0.0578827	0.0620633	0.00033687	0.00555518	-0.0631865	0.0187264	0.170165	-0.634801	-0.0377299	-0.0794755	-0.201846	0.137752	-0.0876379	-0.0733149	-0.361649	0.173408
H5_L5	0.00913834	-0.0329108	0.194787	0.0234703	0.13187	-0.0751019	-0.0317153	0.0175403	0.0669484	-0.00544847	-0.0148162	0.0344831	0.0237969	0.0482725	0.0214929	-0.0619656	0.131538	-0.0669395	-0.18027	0.194399	-0.088739	0.171701	-0.0420928	0.0631161	0.0189678	0.00836983	-0.0655869	-0.05374	0.0452032	-0.0122952	-0.0045838	0.0188824	-0.0522809	-0.0340344	0.00467114	0.0251131	0.0262596	-0.0439139	0.141995	0.0826124	0.042652	0.0345965	-0.00187561	0.107275	0.0860403	0.127175	-0.184614	0.0562675	0.18429
H6_D	-0.19127	0.0570415	-0.0978384	0.540726	0.0250308	-0.0147538	0.137094	0.201252	0.0989899	0.0616715	0.0633026	0.256423	0.152998	-0.0644751	-0.307993	0.205992	0.0970539	0.212499	-0.129662	-0.0381031	0.0238878	-0.166245	-0.00570294	0.152371	0.111995	0.0162039	0.0847528	0.05569	-0.0161765	-0.0144794	0.0493158	0.089348	0.0680641	-0.0556894	0.000770583	-0.0599654	0.26209	-0.182103	-0.046095	-0.0163956	0.077355	-0.0823607	0.0326791	0.137049	0.0015779	-0.0996938	0.00730787	0.0630312	-0.0247225
H6_E	-0.163489	-0.214037	-0.0126739	-0.00340751	-0.0206461	0.0963112	0.151024	0.106056	-0.0114861	-0.148319	-0.385043	0.17742	-0.0208432	-0.00929606	-0.0632059	-0.273464	0.193802	-0.106783	0.0954799	0.0544896	-0.112208	-0.271693	-0.13791	-0.199601	0.248202	-0.00459756	-0.0564022	-0.0810331	0.0738674	-0.132133	0.00821294	-0.201463	-0.111583	0.0293583	0.0888043	0.22647	0.100394	0.0341741	-0.0611808	-0.261367	-0.0904056	0.13279	-0.034503	-0.0839559	-0.128903	0.0627133	-0.0616771	-0.0341874	0.0410579
H6_F	0.0618751	-0.0117085	-0.0756304	-0.0562193	-0.0796499	-0.311699	0.406598	-0.0666635	0.0898169	0.00795763	0.0482955	0.0139772	-0.168671	-0.00639675	0.0169649	0.185926	0.0991773	-0.0350653	0.0749028	0.0541432	-0.0811082	0.0929133	-0.135267	-0.031368	0.158825	-0.0395177	0.238249	0.000183112	0.321771	0.426301	-0.163571	-0.00754159	0.142424	-0.028567	0.0564549	-0.0127402	0.0260077	0.0367255	-0.0372407	0.0922333	-0.0416116	0.149106	-0.234364	-0.0120837	-0.175463	0.0975412	0.0808335	0.122583	0.0227803
H6_L4	-0.000629813	0.0234098	-0.0106939	-0.030272	0.0853037	0.0251591	0.0700649	0.177508	-0.0922061	-0.0533193	0.180885	0.138103	0.0159216	-0.0548475	-0.0266505	-0.00146944	0.0430984	0.138896	0.00888526	0.037471	-0.109538	-0.0510454	0.289465	-0.206223	-0.123143	-0.129142	-0.155399	-0.0823857	-0.148385	-0.109297	-0.0195454	0.0987501	0.0846683	-0.0206233	-0.0126585	-0.0478132	-0.155796	-0.10235	0.0217264	-0.0559971	-0.160035	-0.00547845	-0.379026	0.0999068	-0.194571	0.130296	-0.00925768	0.347317	0.204733
H6_L5	0.0212277	-0.0383444	0.251899	0.0384866	0.143777	-0.056838	-0.0270409	-0.014644	0.0705483	0.0191494	0.000334205	0.0230228	0.00112316	0.037417	-0.020475	0.0468816	-0.0602521	0.0296527	0.168442	-0.0921319	-0.0469368	-0.102177	0.0133877	-0.0390222	-0.00350509	-0.0214092	-0.0205374	-0.0303324	0.0250452	0.0828819	-0.0175813	-0.0136505	-0.150679	-0.063497	0.0853257	-0.00565024	0.00397106	0.0320913	0.252243	-0.0835652	0.0263589	0.0429666	-0.0208879	0.0706242	-0.04845	-0.150714	0.0276441	0.00285299	0.0244809
H7_D	-0.265089	0.192149	-0.0830878	-0.0665239	0.104564	0.0380432	-0.079888	-0.139716	-0.026397	-0.106491	-0.113144	0.047726	-0.245367	0.201749	-0.122755	-0.14447	-0.183336	0.124984	-0.0324625	0.0457446	-0.294922	-0.0946155	0.0145311	0.067834	-0.0229142	0.168483	-0.0792845	0.025784	0.0344008	-0.0134733	-0.463599	-0.0723668	0.0241713	-0.113961	-0.120533	0.0834775	-0.105774	0.0505384	-0.15287	0.138309	-0.0959336	-0.110423	-0.0351778	0.295568	0.0438094	-0.105594	0.0447132	0.0833643	-0.0646701
H7_E	-0.161127	-0.16714	-0.0554862	-0.162143	0.0594178	-0.0907093	-0.0964493	-0.0735319	0.0860266	-0.0245055	0.055598	0.0977422	-0.358231	0.0271162	-0.0341453	-0.0827092	-0.0313634	0.25812	0.0746894	0.153483	0.190964	0.00526126	0.160656	0.115492	0.040667	0.0493843	0.0989291	0.0474902	0.105193	0.00649165	0.364782	0.328801	0.0205365	-0.0810145	0.0349005	0.223882	-0.0359135	0.0824804	-0.00372359	-0.239626	0.0221007	-0.000802326	-0.127618	-0.0556464	0.226083	-0.00938805	-0.00447665	0.0824577	0.0840028
H7_F	0.0660027	-0.0068697	-0.0529661	-0.037445	0.0282535	0.28879	0.0158521	0.0296571	0.408666	-0.504068	0.14199	0.260064	0.0478976	-0.040904	0.426337	0.150333	-0.122759	0.108747	-0.107262	0.000690268	-0.0912862	-0.12695	-0.118292	-0.0466538	0.0702467	0.0915308	0.0332126	-0.176306	0.0455727	0.0722774	0.025811	0.0442719	0.0833447	-0.0376806	-0.00982483	-0.0761839	-0.123394	-0.016182	0.0130753	0.0341151	0.0539838	-0.0153778	0.0894407	-0.048946	0.0453547	-0.022086	-0.0364829	-0.0500467	-0.0127502
H7_L4	-0.0111628	0.00361155	-0.00571297	0.00249994	0.0337923	0.00549772	0.0407036	0.079183	-0.05329	0.00974629	0.0722527	0.0522576	0.0168624	-0.0244476	0.011389	-0.0104163	-0.0309154	0.0490367	-0.00994461	-0.0204	0.00855431	0.0354587	0.141941	-0.0509211	0.0901308	-0.0796879	-0.042485	-0.0720707	-0.0371939	-0.00650009	-0.168215	-0.286347	-0.0703725	0.0849299	0.0644121	-0.0831943	-0.030914	-0.206767	-0.234424	-0.057559	0.316205	0.229774	-0.252192	-0.117729	0.420698	-0.0323191	-0.0262583	-0.10126	0.158323
H7_L5	0.0253124	-0.0415525	0.286761	0.0473916	0.162911	-0.0615343	-0.0327373	-0.0108759	0.0778361	0.019888	0.00947521	0.00515252	-0.000998663	0.0239221	-0.0581924	0.0185413	0.0319386	0.0068227	-0.0103007	0.190854	-0.211539	0.185285	0.00524376	0.158328	0.037844	0.00614107	-0.333004	-0.20212	0.227102	0.0311991	0.137491	-0.118499	-0.118772	-0.202786	0.07553	-0.141888	0.107959	-0.00240487	0.0025889	0.0956593	0.0242844	-0.0731513	0.106928	0.0307681	0.142812	0.306063	-0.0503796	0.0948426	0.0764386
H8_D	-0.15449	-0.142441	-0.101375	0.0981283	-0.0555676	0.0453218	-0.0139028	-0.0558687	-0.0975261	0.0732116	0.223788	0.0274721	-0.0340053	0.0383688	0.0909583	0.0288731	0.0910559	0.139502	0.336585	0.162049	-0.096849	0.0482517	-0.105879	0.233294	-0.0150459	-0.0804247	0.0870805	-0.304103	-0.0317715	-0.0461069	0.128632	-0.172569	-0.0730114	0.370593	-0.0282263	0.0854297	-0.234768	-0.1973	0.0543359	0.013482	-0.0735041	-0.0264385	0.0572745	0.29228	-0.139306	0.0290423	-0.0693976	-0.140441	-0.0578602
H8_E	-0.152982	-0.179461	-0.000678624	-0.0548572	0.0305696	-0.0373902	-0.0971065	-0.119303	-0.115198	-0.0241396	0.115553	0.124953	-0.0131374	-0.0340891	0.0897809	-0.0424618	0.400436	-0.0416785	0.104699	0.0875107	0.109003	-0.219033	-0.120863	0.108562	-0.329228	-0.179169	0.0650433	-0.0903196	-0.175509	0.236812	-0.137244	0.0187274	-0.169619	-0.280205	-0.247824	-0.246783	0.0550053	0.0573074	-0.156709	0.0641127	-0.040166	0.00305907	0.0131079	-0.150548	0.0194937	-0.0977981	-0.0349663	-0.0252934	0.0917434
H8_F	0.0761355	-0.0100733	-0.0906124	-0.0816618	-0.0849321	-0.340356	0.454556	-0.0249647	0.19028	-0.0743202	0.114138	0.034565	-0.171488	0.0773967	-0.00614403	0.150865	0.101836	-0.0309913	0.150054	0.0628878	-0.157389	0.0694081	-0.0470026	-0.110605	-0.205252	0.111217	-0.248719	0.144525	-0.308821	-0.267606	-0.00902238	0.0275743	-0.0941835	-0.00562453	0.0239219	0.0305831	0.0660674	-0.0294876	-0.0137055	-0.0832815	0.0107523	-0.0252472	0.19293	0.0596383	0.193695	-0.0814164	-0.0228158	-0.124768	-0.0633616
H8_L4	-0.00457937	0.00436383	-0.000917805	0.00354557	0.0140255	0.0157089	0.0266607	0.0371778	-0.0499875	-0.00145823	0.0436903	0.0418279	-0.0399064	0.0155153	-0.00107627	-0.0401856	0.0256567	0.0559762	0.0122228	0.0209567	-0.034333	-0.0197136	0.0857482	-0.0247846	-0.00350921	-0.0468171	0.0446938	-0.070314	0.040038	0.014779	0.0183958	0.0814562	-0.0448857	0.0641446	-0.0614295	-0.00557658	-0.0270104	0.0644683	0.0357415	-0.0556852	0.0469966	-0.062871	-0.242191	-0.0468779	0.330811	-0.0260462	0.284772	-0.0817939	-0.380287
H8_L5	0.00192128	-0.0189606	0.16642	0.0141637	0.142498	-0.0687185	-0.00167099	0.0850286	0.015977	-0.0133182	0.0293189	0.0876408	0.0403189	0.0259297	-0.00112516	-0.0512948	0.147792	-0.00405125	-0.228791	0.211865	-0.0493346	0.114802	0.00392175	0.0271057	-0.021626	-0.071194	0.0287214	-0.0316704	0.051229	-0.0617724	-0.0785638	-0.0142158	0.0525341	0.0743556	-0.0355394	0.0795958	-0.114799	0.110395	0.0544774	-0.082282	0.12169	-0.199968	-0.0305761	0.00737657	-0.147424	-0.135839	0.602537	-0.227077	0.172448
H9_D	-0.248335	0.189913	-0.0935995	0.230559	0.161573	0.027018	0.0324144	-0.0209987	0.069248	0.0823592	0.0684298	-0.100561	-0.197416	-0.151931	0.128121	0.0736919	0.111726	-0.0968755	-0.0299225	-0.343955	0.00295457	0.296379	-0.0610638	-0.0413923	0.147087	-0.0893022	-0.112874	-0.206976	-0.0212993	-0.084878	-0.0506928	-0.0156968	-0.150004	0.0154831	-0.175246	0.0922639	-0.0892266	0.110484	0.163989	0.0178876	-0.138848	-0.00224085	-0.203763	-0.21806	0.0193754	0.0423324	-0.0607126	-0.0783779	-0.126042
H9_E	-0.154784	-0.193251	-0.0476552	-0.0323621	-0.0189809	0.0297173	0.0678499	0.0482877	-0.0155155	-0.0592357	-0.0174394	0.176708	-0.0389908	0.316973	-0.0235931	-0.097504	-0.312196	-0.111928	0.0187191	0.0863523	-0.0771726	0.0907078	0.125081	0.191084	-0.0492015	-0.114797	0.163727	-0.115916	-0.161997	-0.00596016	-0.112202	0.069141	-0.0533467	0.157457	0.0970566	-0.093906	0.413486	0.0468574	0.14955	0.150433	0.0822138	-0.0781221	-0.0614748	-0.272553	-0.0880267	0.188709	-0.0146749	-0.0319152	-0.163453
H9_F	0.202841	-0.0268684	-0.281359	0.027317	0.360925	-0.158995	-0.0597961	-0.134676	-0.0381532	-0.0526432	0.0117022	0.00701295	0.147947	0.0950424	-0.0873562	-0.123252	0.0720999	0.0124749	0.114759	-0.0735764	-0.0505218	0.00832254	0.000202519	0.0210784	0.111344	-0.203137	0.0790773	-0.09586	-0.0207079	0.00936124	-0.218337	0.0400359	0.295877	-0.041386	0.0938337	0.0563957	-0.102914	-0.231504	0.187487	-0.199629	-0.180651	-0.115232	0.311014	-0.229372	0.193655	0.0755671	0.0499491	0.0837423	0.0490948
H9_L4	-0.0546124	0.149526	0.0152842	0.0990287	0.0432281	-0.184502	-0.0871351	0.203353	-0.196487	-0.235024	0.0470589	0.106904	-0.147286	-0.25286	-0.0244927	-0.208059	-0.197606	-0.315473	0.0234667	-0.0975107	-0.0159566	0.105735	0.012482	-0.0402548	-0.271894	0.230442	0.108313	-0.148756	0.0462928	0.14918	0.0199118	0.106866	-0.0289065	0.0239252	0.0914562	-0.213441	0.0175876	-0.19956	-0.0351952	-0.259212	-0.0166889	0.155088	0.0939618	0.131931	-0.0132267	0.0499677	0.0673495	0.00125145	-0.0584316
H9_L5	0.0188958	-0.0296192	0.307352	0.0566672	0.174425	-0.0972912	-0.0526826	-0.00227423	0.0653967	-0.014308	-0.021906	0.0264111	-0.0346897	0.0551591	-0.00923418	0.0640342	-0.106367	0.016327	0.226354	-0.224192	0.0803434	-0.174632	-0.112502	-0.131623	0.0116643	-0.00223423	0.22449	0.122453	-0.155109	-0.0507889	-0.136139	0.134434	0.015838	0.146957	-0.103784	0.1294	-0.0590238	-0.0210309	-0.0291695	0.240164	0.141862	-0.141837	-0.0778415	0.0301908	0.0962456	0.209475	-0.127123	0.053405	0.227156
H10_D	-0.250305	0.215879	-0.0593003	-0.110959	0.140992	0.00810906	-0.108752	-0.152758	0.0540506	-0.136356	-0.158107	-0.0215157	-0.0779619	-0.342696	-0.132648	0.154006	0.151363	-0.189284	0.0107139	0.0551818	-0.255415	-0.201327	-0.0505068	0.0402443	-0.152685	-0.179718	-0.103098	0.164435	0.0747473	0.0652435	0.162246	0.0925877	0.124412	0.386282	0.12195	-0.0296728	0.0838269	0.0437727	0.0930546	0.120117	0.0947967	-0.0882865	-0.0223341	-0.0844577	0.0997456	-0.00650216	-0.0249917	-0.0218478	0.07501
H10_E	-0.173547	-0.196018	-0.057616	-0.0658545	0.0228234	-0.0869976	-0.0278625	0.016905	-0.0104913	0.0232111	0.111014	0.0546769	0.165762	-0.0572976	-0.00235846	0.136418	-0.0591396	-0.205119	0.139154	0.11545	0.175672	-0.0894864	0.159397	0.199178	0.297455	0.206884	-0.295676	0.141499	0.186746	-0.108461	-0.297122	0.223455	0.0520756	0.156904	-0.226476	-0.235669	-0.137684	0.118848	0.110105	-0.100742	0.0414104	0.174136	0.0404011	-0.00714314	-0.0362537	0.0087676	-0.0525324	-0.0523011	0.0229528
H10_F	0.014044	-0.0240031	-0.0118271	-0.0440592	-0.0388339	-0.0498671	0.118938	0.141345	0.115386	0.00746318	-0.0309771	-0.222617	-0.130229	-0.0563116	-0.118043	0.00142172	-0.115016	-0.130138	-0.0548188	0.181441	-0.0382368	-0.0629178	0.0550306	-0.106288	0.133304	0.081947	0.288513	-0.0365157	-0.0092055	-0.037549	0.0320689	-0.0712886	-0.285871	0.0982703	-0.184835	-0.258444	-0.200381	-0.121833	0.0443446	-0.120039	0.0462283	-0.478323	0.0306078	-0.138971	-0.0685505	-0.0535169	-0.0883356	0.0676468	0.156645
H10_L4	-0.0316575	0.0855613	0.0147162	-0.0270284	0.111543	-0.0811696	-0.00184427	0.288048	-0.275974	-0.181706	0.0375799	-0.0555493	-0.0918092	0.108251	0.170339	0.0651013	-0.0542456	-0.0180915	0.0768561	0.138945	0.268262	0.0518169	-0.382095	-0.11551	0.011571	-0.293626	-0.0536292	0.00973587	0.296252	-0.334402	-0.0698276	0.189381	-0.0309955	-0.0286467	0.0455123	0.0368186	0.126435	-0.104243	-0.0701818	0.134579	0.0532677	-0.0522052	0.00992519	0.0660153	-0.0027062	-0.13454	-0.0253274	0.047818	-0.0322205
H10_L5	-0.00120513	-0.0208214	0.0777309	-0.00211572	0.0684443	-0.0475755	-0.0122048	0.0172508	0.0445374	-0.0015869	-0.0150162	0.0543521	0.030003	0.0329325	0.0461225	-0.0810846	0.115291	-0.0608331	-0.156183	0.0243087	0.0273948	0.0247478	-0.0212747	-0.0539248	0.011047	0.0340026	0.192665	0.0873547	-0.1575	0.018208	-0.0740486	0.105417	-0.0319035	0.0548974	-0.00478552	0.0693504	-0.0225803	-0.0160381	0.224989	0.000417219	-0.0153358	0.192242	-0.0556438	0.232926	0.0401198	0.120452	-0.0612882	-0.208918	0.069887
H11_D	-0.229784	0.231383	-0.0604103	0.072897	0.205074	-0.0253532	-0.0473119	-0.0554809	0.187288	0.00613372	0.0240874	0.0544498	-0.0288036	-0.160698	0.133243	-0.00956877	-0.199912	-0.120323	0.189356	0.30433	0.21606	0.16578	0.100745	0.0925662	0.116054	-0.0973968	0.0579512	0.267208	-0.229229	0.0637	0.0139271	-0.224319	-0.04667	-0.266993	0.147152	0.171727	-0.025826	-0.0924397	-0.0900489	0.00739755	0.0176726	0.0408475	0.0416585	-0.0412086	-0.194301	-0.00835037	0.00714892	-0.043527	0.0417682
H11_E	-0.182148	-0.204714	-0.0444391	-0.057291	0.0217237	-0.00108379	0.0464252	0.0438301	-0.0291164	-0.00872377	-0.0918657	0.029356	0.0667927	0.123451	-0.0389169	0.117803	0.0335942	-0.0991266	-0.103353	-0.307529	-0.0932849	0.122478	0.0254819	0.0714399	-0.18537	0.0120613	-0.109363	0.0357855	0.144781	0.0992977	-0.0132773	0.183388	0.00610126	-0.262323	0.02671	0.228	-0.210784	-0.218636	-0.0953473	-0.149375	0.286681	-0.242011	-0.0526927	-0.0470544	-0.20055	0.0632209	-0.19962	-0.271441	-0.0162832
H11_F	-0.00524625	-0.00431645	-0.00585633	-0.044073	0.0120312	-0.00158895	0.0708212	0.0649109	0.0762479	0.0266415	-0.0775939	-0.118003	-0.0692506	0.0269779	-0.0508376	0.115671	0.0139889	-0.102526	-0.0899799	-0.0463251	-0.00396082	-0.160012	0.187331	0.202851	-0.130585	0.102842	0.107824	-0.196218	0.121067	-0.0966406	0.018362	0.0809584	-0.21395	0.0325171	-0.0867688	0.327059	-0.108534	-0.287236	-0.0221795	0.30868	0.00553072	0.371762	0.235406	-0.16053	-0.00286922	-0.0720418	0.210397	0.193476	0.0793787
H11_L4	-0.00406093	-0.00488083	0.0012713	0.00736677	0.00730253	-0.00391279	0.00512778	0.0079902	0.00575717	0.006773	0.00601934	0.00594162	0.0126218	0.00549449	0.0219019	-0.00929518	-0.0177335	-0.0135751	-0.00238831	-0.0131758	0.0137735	0.0164374	0.00861783	0.0151376	0.0375971	-0.0058654	-0.0252419	-0.0317844	-0.0346781	-0.0100888	-0.102081	-0.156338	-0.0359585	0.0387179	0.0330955	-0.00091869	0.0101342	-0.0778879	-0.00785565	-0.0285743	0.23392	0.071521	-0.1045	-0.158644	0.120914	-0.204909	0.00411377	0.00351608	0.178231
H11_L5	0.000195761	-0.0192853	0.0774376	-0.000242536	0.0636443	-0.042458	-0.0120694	0.0138317	0.0394007	-0.000885059	-0.0118044	0.0456864	0.0199398	0.0281167	0.0349181	-0.0730668	0.113076	-0.053087	-0.165007	0.0407006	0.01836	0.0562288	-0.0162438	-0.0414166	0.0212021	0.0362966	0.169824	0.0842494	-0.143117	-0.0122231	-0.0422699	0.103827	0.0315188	0.0878073	-0.0304777	0.0379202	-0.0274711	-0.0313908	0.0363955	0.018201	-0.0546538	0.191344	-0.0296873	0.174591	0.0468209	0.183336	-0.0408139	-0.236725	-0.00934919
H12_D	-0.22893	0.197166	-0.0656208	-0.224051	-0.0131737	0.0469283	-0.173595	-0.0132828	0.0675911	-0.090435	-0.19363	-0.0101316	0.271204	0.155491	-0.276426	0.199252	0.16689	0.26679	0.202082	0.118541	0.00812427	0.312763	-0.10622	-0.293362	-0.00215898	0.204137	0.15665	-0.0889085	-0.0088217	-0.025105	0.0083634	0.10186	-0.121496	-0.0433248	0.00242143	-0.187343	-0.037695	-0.0985414	0.0453136	0.00881718	0.0501067	0.151477	0.00529284	-0.106988	-0.0213861	0.046824	0.0490324	-0.0145361	-0.0487021
H12_E	-0.181643	-0.20853	-0.0654904	-0.116655	-0.0233991	-0.0786283	-0.0657411	-0.00130477	-0.0771752	-0.00120688	0.149276	-0.00904732	0.256108	0.0510143	-0.0901374	0.234518	-0.298405	-0.152402	-0.0838104	-0.0675114	-0.16971	0.18476	-0.107665	-0.099912	0.000968191	-0.115608	0.00953449	-0.163524	-0.143874	0.117752	0.0820548	0.010181	0.0338432	0.0989888	0.0910424	0.173804	0.0481298	0.231642	-0.13672	-0.0560458	-0.112332	0.0525415	0.00493776	0.0994824	0.080343	-0.258349	-0.0065729	0.086535	0.262397
H12_F	0.226709	-0.0332655	-0.29214	0.0481633	0.33269	-0.101689	-0.0362762	-0.133677	0.00877974	-0.145866	0.045756	0.0496339	0.175237	0.0550078	0.0491461	-0.108796	0.0286952	0.136242	-0.0824594	-0.109141	0.0563346	0.0671105	-0.0793503	0.0677872	-0.054602	0.117313	-0.115353	0.219385	0.046062	0.107848	0.0346467	0.00799464	-0.526896	0.288815	-0.000306669	0.0564505	0.077465	0.0890343	-0.174022	-0.041604	0.0807577	-0.0218395	-0.0890153	0.0325794	-0.163321	0.08226	0.060945	0.169948	-0.0177164
H12_L4	0.00862233	-0.00313687	-0.0151134	-0.00398841	0.0134874	0.00626678	0.0056759	0.0264669	0.0520932	-0.041409	0.041972	0.00541335	-0.0217028	0.0209806	0.00850782	0.0132917	-0.00109834	-0.0260511	0.0146217	-0.00147071	-0.0465611	-0.0373308	0.0246652	-0.0427659	-0.102251	0.0367387	-0.177661	-0.0326883	-0.223683	-0.214103	0.0483069	0.0863588	0.107128	-0.0588767	0.0015917	-0.0461702	0.0108602	-0.00682993	0.122163	0.0989325	0.00441227	0.123906	-0.129603	-0.252279	-0.325521	0.0761857	0.166521	0.0637284	0.0271609
H12_L5	0.00158753	-0.00914112	0.0431342	0.00208751	0.0307113	-0.0181163	-0.00618772	0.00438014	0.017034	0.000301382	-0.00337578	0.0166697	0.0035754	0.00987405	0.00842955	-0.0317518	0.0591943	-0.0232805	-0.0970739	0.0460714	-0.00293243	0.0637815	-0.0051481	-0.00147575	0.0153511	0.0222122	0.0622648	0.0342305	-0.0556905	-0.0359823	0.000913443	0.0442092	0.0890397	0.0895212	-0.0531066	0.00928546	-0.028282	-0.0286543	-0.15834	0.0128314	-0.0526129	0.05577	-0.0017988	-0.00798691	0.000927657	0.0733444	-0.0328737	-0.0718914	-0.0368659
[truncated: 2 more columns]
